# Supplementary material for: Sea stack plots: Replacing bar charts with histograms
Source: Ecol Evol. 2024 Apr 16;14(4):e11237. doi: 10.1002/ece3.11237 (PMC11021675; doi:10.1002/ece3.11237)
Supplement: Supplementary file 1 — Appendix S1. [file ECE3-14-e11237-s001.zip]

Archive with 2 entries (2 files):
- Dummy data for histograms 2023.csv
- tidied_journal_graph_data_Thu_Jun_22_1621_2023.csv
