# Supplementary material for: Sea stack plots: Replacing bar charts with histograms
Source: Ecol Evol. 2024 Apr 16;14(4):e11237. doi: 10.1002/ece3.11237 (PMC11021675; doi:10.1002/ece3.11237)
Supplement: Supplementary file 1 — Appendix S1. [file ECE3-14-e11237-s001.zip › Dummy data for histograms 2023.csv]

Value	Group
6.464671253	A
13.88714621	A
17.92220588	A
0.771511487	A
14.64562344	A
15.03027946	A
9.626300199	A
9.766840721	A
9.677740005	A
8.049810855	A
10.1140365	A
7.508067776	A
8.618730527	A
12.82229409	A
17.29747029	A
11.94857253	A
9.944952471	A
7.944022917	A
8.314141599	A
24.57917589	A
13.1704411	A
10.04657052	A
10.29726064	A
14.79794721	A
9.031398765	A
5.258975448	A
15.3737786	A
7.381721385	A
12.4243085	A
7.820256994	A
18.01148773	A
10.12203461	A
8.952799812	A
9.993709697	A
4.354532655	A
6.66190369	A
1.599801755	A
5.795034039	A
11.02853071	A
10.1705123	A
19.74748133	A
7.156786382	A
8.223176831	A
11.09688499	A
7.528299619	A
7.657428411	A
6.963409037	A
6.240070572	A
9.880859405	A
10.01575021	A
0	B
0	B
0	B
0	B
0	B
0	B
0	B
0	B
0	B
0	B
0	B
0	B
0	B
0	B
0	B
5.969843716	B
12.08962038	B
9.455551878	B
9.925189953	B
14.18845238	B
17.81527909	B
23.23908736	B
11.13323288	B
23.02954814	B
9.210957262	B
18.28294232	B
27.74495535	B
14.82619805	B
11.6518321	B
14.96197622	B
23.88542224	B
9.306961316	B
21.8391359	B
21.64782395	B
16.68236399	B
15.03446419	B
12.72265631	B
13.16738034	B
18.24143284	B
25.35135431	B
14.23300794	B
8.046495266	B
11.38209111	B
16.29130881	B
13.41470443	B
14.11105021	B
14.15002962	B
8.138490571	B
14.13106415	B
19.25116129	B
12	C
3	C
0	C
12	C
38	C
0	C
22	C
7	C
13	C
4	C
2	C
23	C
16	C
12	C
8	C
1	C
30	C
34	C
26	C
2	C
1	C
15	C
0	C
13	C
5	C
1	C
22	C
6	C
13	C
2	C
23	C
1	C
18	C
4	C
0	C
1	C
10	C
13	C
2	C
24	C
4	C
16	C
15	C
7	C
12	C
3	C
4	C
1	C
3	C
6	C
1.783637983	D
1.315529722	D
3.231721953	D
5.752048809	D
3.251041921	D
3.430315306	D
1.051145185	D
2.743982062	D
0.617356313	D
3.227840231	D
3.545153168	D
2.778270873	D
3.551100273	D
2.967521543	D
3.640693543	D
5.263695439	D
4.168544262	D
2.548995936	D
0.828326553	D
3.127086734	D
1.899647144	D
4.740239654	D
0.08937859	D
1.876372317	D
3.13301256	D
17.2723952	D
16.59077333	D
17.0429184	D
18.44430415	D
18.84275797	D
18.49031895	D
20.91022528	D
19.26024636	D
17.93156459	D
16.51034486	D
21.8787102	D
18.51612325	D
16.47351948	D
17.77973812	D
17.01341005	D
17.08794367	D
16.09974499	D
17.67526802	D
17.97874036	D
15.88368682	D
12.6502718	D
17.11768802	D
17.54427675	D
18.39141066	D
17.58870275	D
