# Supplementary material for: Sea stack plots: Replacing bar charts with histograms
Source: Ecol Evol. 2024 Apr 16;14(4):e11237. doi: 10.1002/ece3.11237 (PMC11021675; doi:10.1002/ece3.11237)
Supplement: Supplementary file 1 — Appendix S1. [file ECE3-14-e11237-s001.zip › tidied_journal_graph_data_Thu_Jun_22_1621_2023.csv]

article_number	figure_number	journal	volume	issue	article_title	article_type	section	figure	panel	data_type	figure_type	shows_average	shows_error	shows_distribution	shows_raw_data	notes
1	1	animal_behaviour	194	NA	Parenting in the city: effects of urbanization on incubation behaviour and egg temperature in great tits, Parus major	research article	results	1	a	y	dot_and_whisker	mean	SE	n	n	x axis is kinda catagorical (days before hatch)
1	2	animal_behaviour	194	NA	Parenting in the city: effects of urbanization on incubation behaviour and egg temperature in great tits, Parus major	research article	results	1	b	n	NA	NA	NA	NA	NA	NA
1	3	animal_behaviour	194	NA	Parenting in the city: effects of urbanization on incubation behaviour and egg temperature in great tits, Parus major	research article	results	1	c	n	NA	NA	NA	NA	NA	NA
1	4	animal_behaviour	194	NA	Parenting in the city: effects of urbanization on incubation behaviour and egg temperature in great tits, Parus major	research article	results	1	d	n	NA	NA	NA	NA	NA	NA
1	5	animal_behaviour	194	NA	Parenting in the city: effects of urbanization on incubation behaviour and egg temperature in great tits, Parus major	research article	results	2	a	n	NA	NA	NA	NA	NA	NA
1	6	animal_behaviour	194	NA	Parenting in the city: effects of urbanization on incubation behaviour and egg temperature in great tits, Parus major	research article	results	2	b	n	NA	NA	NA	NA	NA	NA
1	7	animal_behaviour	194	NA	Parenting in the city: effects of urbanization on incubation behaviour and egg temperature in great tits, Parus major	research article	results	2	c	y	dot_and_whisker	mean	SE	n	n	x axis is kinda catagorical (days before hatch)
1	8	animal_behaviour	194	NA	Parenting in the city: effects of urbanization on incubation behaviour and egg temperature in great tits, Parus major	research article	results	3	a	n	NA	NA	NA	NA	NA	NA
1	9	animal_behaviour	194	NA	Parenting in the city: effects of urbanization on incubation behaviour and egg temperature in great tits, Parus major	research article	results	3	b	y	dot_and_whisker	mean	SE	n	n	x axis is kinda catagorical (days before hatch)
1	10	animal_behaviour	194	NA	Parenting in the city: effects of urbanization on incubation behaviour and egg temperature in great tits, Parus major	research article	results	3	c	y	dot_and_whisker	mean	SE	n	n	x axis is kinda catagorical (days before hatch)
1	11	animal_behaviour	194	NA	Parenting in the city: effects of urbanization on incubation behaviour and egg temperature in great tits, Parus major	research article	discussion	4	NA	y	dot_and_whisker	mean	SE	n	n	in discussion; x axis is kinda catagorical (days before hatch)
2	12	animal_behaviour	194	NA	Pace-of-life syndrome: linking personality, metabolism and colour ornamentation in male guppies	research article	methods	1	a	n	NA	NA	NA	NA	NA	NA
2	13	animal_behaviour	194	NA	Pace-of-life syndrome: linking personality, metabolism and colour ornamentation in male guppies	research article	methods	1	b	n	NA	NA	NA	NA	NA	NA
2	14	animal_behaviour	194	NA	Pace-of-life syndrome: linking personality, metabolism and colour ornamentation in male guppies	research article	methods	1	c	n	NA	NA	NA	NA	NA	NA
2	15	animal_behaviour	194	NA	Pace-of-life syndrome: linking personality, metabolism and colour ornamentation in male guppies	research article	results	2	a	n	NA	NA	NA	NA	NA	NA
2	16	animal_behaviour	194	NA	Pace-of-life syndrome: linking personality, metabolism and colour ornamentation in male guppies	research article	results	2	b	n	NA	NA	NA	NA	NA	NA
2	17	animal_behaviour	194	NA	Pace-of-life syndrome: linking personality, metabolism and colour ornamentation in male guppies	research article	results	2	c	n	NA	NA	NA	NA	NA	NA
2	18	animal_behaviour	194	NA	Pace-of-life syndrome: linking personality, metabolism and colour ornamentation in male guppies	research article	results	2	d	n	NA	NA	NA	NA	NA	NA
2	19	animal_behaviour	194	NA	Pace-of-life syndrome: linking personality, metabolism and colour ornamentation in male guppies	research article	results	2	e	n	NA	NA	NA	NA	NA	NA
2	20	animal_behaviour	194	NA	Pace-of-life syndrome: linking personality, metabolism and colour ornamentation in male guppies	research article	results	2	f	n	NA	NA	NA	NA	NA	NA
2	21	animal_behaviour	194	NA	Pace-of-life syndrome: linking personality, metabolism and colour ornamentation in male guppies	research article	results	2	g	n	NA	NA	NA	NA	NA	NA
2	22	animal_behaviour	194	NA	Pace-of-life syndrome: linking personality, metabolism and colour ornamentation in male guppies	research article	results	2	h	n	NA	NA	NA	NA	NA	NA
2	23	animal_behaviour	194	NA	Pace-of-life syndrome: linking personality, metabolism and colour ornamentation in male guppies	research article	results	2	i	n	NA	NA	NA	NA	NA	NA
2	24	animal_behaviour	194	NA	Pace-of-life syndrome: linking personality, metabolism and colour ornamentation in male guppies	research article	results	2	j	n	NA	NA	NA	NA	NA	NA
2	25	animal_behaviour	194	NA	Pace-of-life syndrome: linking personality, metabolism and colour ornamentation in male guppies	research article	results	3	a	n	NA	NA	NA	NA	NA	NA
2	26	animal_behaviour	194	NA	Pace-of-life syndrome: linking personality, metabolism and colour ornamentation in male guppies	research article	results	3	b	n	NA	NA	NA	NA	NA	NA
2	27	animal_behaviour	194	NA	Pace-of-life syndrome: linking personality, metabolism and colour ornamentation in male guppies	research article	results	3	c	n	NA	NA	NA	NA	NA	NA
2	28	animal_behaviour	194	NA	Pace-of-life syndrome: linking personality, metabolism and colour ornamentation in male guppies	research article	results	3	d	n	NA	NA	NA	NA	NA	NA
2	29	animal_behaviour	194	NA	Pace-of-life syndrome: linking personality, metabolism and colour ornamentation in male guppies	research article	results	3	e	n	NA	NA	NA	NA	NA	NA
2	30	animal_behaviour	194	NA	Pace-of-life syndrome: linking personality, metabolism and colour ornamentation in male guppies	research article	results	3	f	n	NA	NA	NA	NA	NA	NA
2	31	animal_behaviour	194	NA	Pace-of-life syndrome: linking personality, metabolism and colour ornamentation in male guppies	research article	results	3	g	n	NA	NA	NA	NA	NA	NA
2	32	animal_behaviour	194	NA	Pace-of-life syndrome: linking personality, metabolism and colour ornamentation in male guppies	research article	results	3	h	n	NA	NA	NA	NA	NA	NA
2	33	animal_behaviour	194	NA	Pace-of-life syndrome: linking personality, metabolism and colour ornamentation in male guppies	research article	results	3	i	n	NA	NA	NA	NA	NA	NA
2	34	animal_behaviour	194	NA	Pace-of-life syndrome: linking personality, metabolism and colour ornamentation in male guppies	research article	results	3	j	n	NA	NA	NA	NA	NA	NA
3	35	animal_behaviour	194	NA	Lack of avian predators is associated with behavioural plasticity in nest construction and height in an island songbird	research article	results	1	a	y	box	median	1.5x interquartile plus outliers	n	n	NA
3	36	animal_behaviour	194	NA	Lack of avian predators is associated with behavioural plasticity in nest construction and height in an island songbird	research article	results	1	b	y	box	median	1.5x interquartile plus outliers	n	n	NA
3	37	animal_behaviour	194	NA	Lack of avian predators is associated with behavioural plasticity in nest construction and height in an island songbird	research article	results	1	c	y	box	median	1.5x interquartile plus outliers	n	n	NA
3	38	animal_behaviour	194	NA	Lack of avian predators is associated with behavioural plasticity in nest construction and height in an island songbird	research article	results	1	d	y	box	median	1.5x interquartile plus outliers	n	n	NA
3	39	animal_behaviour	194	NA	Lack of avian predators is associated with behavioural plasticity in nest construction and height in an island songbird	research article	results	2	a	n	NA	NA	NA	NA	NA	NA
3	40	animal_behaviour	194	NA	Lack of avian predators is associated with behavioural plasticity in nest construction and height in an island songbird	research article	results	2	b	n	NA	NA	NA	NA	NA	NA
3	41	animal_behaviour	194	NA	Lack of avian predators is associated with behavioural plasticity in nest construction and height in an island songbird	research article	results	3	a	y	dot_and_boxplot	median	range	n	unjittered	NA
3	42	animal_behaviour	194	NA	Lack of avian predators is associated with behavioural plasticity in nest construction and height in an island songbird	research article	results	3	b	n	NA	NA	NA	NA	NA	NA
3	43	animal_behaviour	194	NA	Lack of avian predators is associated with behavioural plasticity in nest construction and height in an island songbird	research article	results	3	c	y	dot_and_boxplot	median	range	n	unjittered	NA
4	44	animal_behaviour	194	NA	How foraging preference and activity level of bumble bees contribute to colony flexibility under resource demand	research article	methods	1	NA	n	NA	NA	NA	NA	NA	NA
4	45	animal_behaviour	194	NA	How foraging preference and activity level of bumble bees contribute to colony flexibility under resource demand	research article	methods	2	NA	n	NA	NA	NA	NA	NA	NA
4	46	animal_behaviour	194	NA	How foraging preference and activity level of bumble bees contribute to colony flexibility under resource demand	research article	results	3	a	n	NA	NA	NA	NA	NA	NA
4	47	animal_behaviour	194	NA	How foraging preference and activity level of bumble bees contribute to colony flexibility under resource demand	research article	results	3	b	n	NA	NA	NA	NA	NA	NA
4	48	animal_behaviour	194	NA	How foraging preference and activity level of bumble bees contribute to colony flexibility under resource demand	research article	results	3	c	n	NA	NA	NA	NA	NA	NA
4	49	animal_behaviour	194	NA	How foraging preference and activity level of bumble bees contribute to colony flexibility under resource demand	research article	results	3	d	n	NA	NA	NA	NA	NA	NA
4	50	animal_behaviour	194	NA	How foraging preference and activity level of bumble bees contribute to colony flexibility under resource demand	research article	results	3	e	n	NA	NA	NA	NA	NA	NA
4	51	animal_behaviour	194	NA	How foraging preference and activity level of bumble bees contribute to colony flexibility under resource demand	research article	results	3	f	n	NA	NA	NA	NA	NA	NA
4	52	animal_behaviour	194	NA	How foraging preference and activity level of bumble bees contribute to colony flexibility under resource demand	research article	results	4	a	n	NA	NA	NA	NA	NA	NA
4	53	animal_behaviour	194	NA	How foraging preference and activity level of bumble bees contribute to colony flexibility under resource demand	research article	results	4	b	n	NA	NA	NA	NA	NA	NA
4	54	animal_behaviour	194	NA	How foraging preference and activity level of bumble bees contribute to colony flexibility under resource demand	research article	results	4	c	n	NA	NA	NA	NA	NA	NA
4	55	animal_behaviour	194	NA	How foraging preference and activity level of bumble bees contribute to colony flexibility under resource demand	research article	results	5	a	n	NA	NA	NA	NA	NA	NA
4	56	animal_behaviour	194	NA	How foraging preference and activity level of bumble bees contribute to colony flexibility under resource demand	research article	results	5	b	n	NA	NA	NA	NA	NA	NA
4	57	animal_behaviour	194	NA	How foraging preference and activity level of bumble bees contribute to colony flexibility under resource demand	research article	results	6	NA	n	NA	NA	NA	NA	NA	NA
4	58	animal_behaviour	194	NA	How foraging preference and activity level of bumble bees contribute to colony flexibility under resource demand	research article	results	7	NA	n	NA	NA	NA	NA	NA	NA
5	59	animal_behaviour	194	NA	The presence of conspecific intruders alters the magnitude of sex differences in care in a burying beetle	research article	results	1	NA	y	stacked_dot	mean	SE	y	y	NA
5	60	animal_behaviour	194	NA	The presence of conspecific intruders alters the magnitude of sex differences in care in a burying beetle	research article	results	2	a	y	dot_and_whisker	mean	SE	n	n	NA
5	61	animal_behaviour	194	NA	The presence of conspecific intruders alters the magnitude of sex differences in care in a burying beetle	research article	results	2	b	y	dot_and_whisker	mean	SE	n	n	NA
5	62	animal_behaviour	194	NA	The presence of conspecific intruders alters the magnitude of sex differences in care in a burying beetle	research article	results	2	c	y	dot_and_whisker	mean	SE	n	n	NA
5	63	animal_behaviour	194	NA	The presence of conspecific intruders alters the magnitude of sex differences in care in a burying beetle	research article	results	2	d	y	dot_and_whisker	mean	SE	n	n	NA
5	64	animal_behaviour	194	NA	The presence of conspecific intruders alters the magnitude of sex differences in care in a burying beetle	research article	results	3	a	y	stacked_dot	mean	SE	y	y	NA
5	65	animal_behaviour	194	NA	The presence of conspecific intruders alters the magnitude of sex differences in care in a burying beetle	research article	results	3	b	y	stacked_dot	mean	SE	y	y	NA
6	66	animal_behaviour	194	NA	Roost fidelity partially explains maternity roosting association patterns in Myotis lucifugus	research article	results	1	NA	n	NA	NA	NA	NA	NA	NA
6	67	animal_behaviour	194	NA	Roost fidelity partially explains maternity roosting association patterns in Myotis lucifugus	research article	results	2	a	n	NA	NA	NA	NA	NA	NA
6	68	animal_behaviour	194	NA	Roost fidelity partially explains maternity roosting association patterns in Myotis lucifugus	research article	results	2	b	n	NA	NA	NA	NA	NA	NA
6	69	animal_behaviour	194	NA	Roost fidelity partially explains maternity roosting association patterns in Myotis lucifugus	research article	results	2	c	n	NA	NA	NA	NA	NA	NA
6	70	animal_behaviour	194	NA	Roost fidelity partially explains maternity roosting association patterns in Myotis lucifugus	research article	results	2	d	n	NA	NA	NA	NA	NA	NA
6	71	animal_behaviour	194	NA	Roost fidelity partially explains maternity roosting association patterns in Myotis lucifugus	research article	results	3	a	n	NA	NA	NA	NA	NA	NA
6	72	animal_behaviour	194	NA	Roost fidelity partially explains maternity roosting association patterns in Myotis lucifugus	research article	results	3	b	n	NA	NA	NA	NA	NA	NA
6	73	animal_behaviour	194	NA	Roost fidelity partially explains maternity roosting association patterns in Myotis lucifugus	research article	results	3	c	n	NA	NA	NA	NA	NA	NA
6	74	animal_behaviour	194	NA	Roost fidelity partially explains maternity roosting association patterns in Myotis lucifugus	research article	results	3	d	n	NA	NA	NA	NA	NA	NA
6	75	animal_behaviour	194	NA	Roost fidelity partially explains maternity roosting association patterns in Myotis lucifugus	research article	results	3	e	n	NA	NA	NA	NA	NA	NA
6	76	animal_behaviour	194	NA	Roost fidelity partially explains maternity roosting association patterns in Myotis lucifugus	research article	results	3	f	n	NA	NA	NA	NA	NA	NA
6	77	animal_behaviour	194	NA	Roost fidelity partially explains maternity roosting association patterns in Myotis lucifugus	research article	results	4	a	n	NA	NA	NA	NA	NA	NA
6	78	animal_behaviour	194	NA	Roost fidelity partially explains maternity roosting association patterns in Myotis lucifugus	research article	results	4	b	n	NA	NA	NA	NA	NA	NA
6	79	animal_behaviour	194	NA	Roost fidelity partially explains maternity roosting association patterns in Myotis lucifugus	research article	results	4	c	n	NA	NA	NA	NA	NA	NA
6	80	animal_behaviour	194	NA	Roost fidelity partially explains maternity roosting association patterns in Myotis lucifugus	research article	results	4	d	n	NA	NA	NA	NA	NA	NA
7	81	animal_behaviour	194	NA	Behavioural syndromes going wild: individual risk-taking behaviours of free-ranging wild boar	research article	results	1	a	n	NA	NA	NA	NA	NA	NA
7	82	animal_behaviour	194	NA	Behavioural syndromes going wild: individual risk-taking behaviours of free-ranging wild boar	research article	results	1	b	n	NA	NA	NA	NA	NA	NA
7	83	animal_behaviour	194	NA	Behavioural syndromes going wild: individual risk-taking behaviours of free-ranging wild boar	research article	results	1	c	n	NA	NA	NA	NA	NA	NA
7	84	animal_behaviour	194	NA	Behavioural syndromes going wild: individual risk-taking behaviours of free-ranging wild boar	research article	results	1	d	n	NA	NA	NA	NA	NA	NA
7	85	animal_behaviour	194	NA	Behavioural syndromes going wild: individual risk-taking behaviours of free-ranging wild boar	research article	results	2	a	y	dot_and_boxplot	median	5th-95th percentiles	n	jittered	PlotsOfData https://journals.plos.org/plosbiology/article?id=10.1371/journal.pbio.3000202
7	86	animal_behaviour	194	NA	Behavioural syndromes going wild: individual risk-taking behaviours of free-ranging wild boar	research article	results	2	b	y	dot_and_boxplot	median	5th-95th percentiles	n	jittered	PlotsOfData https://journals.plos.org/plosbiology/article?id=10.1371/journal.pbio.3000203
8	87	animal_behaviour	194	NA	The presence of a mother counteracts prenatal stress in a precocial bird	research article	results	1	NA	y	dot_and_boxplot	median	1.5x interquartile	n	jittered	PlotsOfData https://journals.plos.org/plosbiology/article?id=10.1371/journal.pbio.3000204
8	88	animal_behaviour	194	NA	The presence of a mother counteracts prenatal stress in a precocial bird	research article	results	2	a	y	dot_and_boxplot	median	1.5x interquartile	n	jittered	PlotsOfData https://journals.plos.org/plosbiology/article?id=10.1371/journal.pbio.3000205
8	89	animal_behaviour	194	NA	The presence of a mother counteracts prenatal stress in a precocial bird	research article	results	2	b	y	dot_and_boxplot	median	1.5x interquartile	n	jittered	PlotsOfData https://journals.plos.org/plosbiology/article?id=10.1371/journal.pbio.3000206
8	90	animal_behaviour	194	NA	The presence of a mother counteracts prenatal stress in a precocial bird	research article	results	3	NA	y	dot_and_boxplot	median	1.5x interquartile	n	jittered	PlotsOfData https://journals.plos.org/plosbiology/article?id=10.1371/journal.pbio.3000207
8	91	animal_behaviour	194	NA	The presence of a mother counteracts prenatal stress in a precocial bird	research article	results	4	a	y	dot_and_boxplot	median	1.5x interquartile	n	jittered	PlotsOfData https://journals.plos.org/plosbiology/article?id=10.1371/journal.pbio.3000208
8	92	animal_behaviour	194	NA	The presence of a mother counteracts prenatal stress in a precocial bird	research article	results	4	b	y	dot_and_boxplot	median	1.5x interquartile	n	jittered	PlotsOfData https://journals.plos.org/plosbiology/article?id=10.1371/journal.pbio.3000209
9	93	animal_behaviour	194	NA	Sampling biases and reproducibility: experimental design decisions affect behavioural responses in hermit crabs	research article	results	1	a	y	dot_and_boxplot	median	95% confidence intervals	n	jittered	PlotsOfData https://journals.plos.org/plosbiology/article?id=10.1371/journal.pbio.3000210
9	94	animal_behaviour	194	NA	Sampling biases and reproducibility: experimental design decisions affect behavioural responses in hermit crabs	research article	results	1	b	y	dot_and_boxplot	median	95% confidence intervals	n	jittered	PlotsOfData https://journals.plos.org/plosbiology/article?id=10.1371/journal.pbio.3000211
9	95	animal_behaviour	194	NA	Sampling biases and reproducibility: experimental design decisions affect behavioural responses in hermit crabs	research article	results	2	NA	y	dot_and_boxplot	median	95% confidence intervals	n	jittered	PlotsOfData https://journals.plos.org/plosbiology/article?id=10.1371/journal.pbio.3000212
9	96	animal_behaviour	194	NA	Sampling biases and reproducibility: experimental design decisions affect behavioural responses in hermit crabs	research article	results	3	a	y	dot_and_boxplot	median	95% confidence intervals	n	jittered	PlotsOfData https://journals.plos.org/plosbiology/article?id=10.1371/journal.pbio.3000213
9	97	animal_behaviour	194	NA	Sampling biases and reproducibility: experimental design decisions affect behavioural responses in hermit crabs	research article	results	3	b	y	dot_and_boxplot	median	95% confidence intervals	n	jittered	PlotsOfData https://journals.plos.org/plosbiology/article?id=10.1371/journal.pbio.3000214
10	98	animal_behaviour	194	NA	Function of meerkats' mobbing-like response to secondary predator cues: recruitment not teaching	research article	introduction	1	a	n	NA	NA	NA	NA	NA	NA
10	99	animal_behaviour	194	NA	Function of meerkats' mobbing-like response to secondary predator cues: recruitment not teaching	research article	introduction	1	b	n	NA	NA	NA	NA	NA	NA
10	100	animal_behaviour	194	NA	Function of meerkats' mobbing-like response to secondary predator cues: recruitment not teaching	research article	results	2	a	y	dot_and_boxplot	y	IQR	n	jittered	figure legend seems to be wrong "(a) inspecting the cue (yes: N = 92; no: N = 110) relative to the proportion of pups in the group" whereas it's about length of inspection relative to cue type
10	101	animal_behaviour	194	NA	Function of meerkats' mobbing-like response to secondary predator cues: recruitment not teaching	research article	results	2	b	n	NA	NA	NA	NA	NA	NA
10	102	animal_behaviour	194	NA	Function of meerkats' mobbing-like response to secondary predator cues: recruitment not teaching	research article	results	2	c	n	NA	NA	NA	NA	NA	NA
10	103	animal_behaviour	194	NA	Function of meerkats' mobbing-like response to secondary predator cues: recruitment not teaching	research article	results	2	d	n	NA	NA	NA	NA	NA	NA
10	104	animal_behaviour	194	NA	Function of meerkats' mobbing-like response to secondary predator cues: recruitment not teaching	research article	results	3	a	n	NA	NA	NA	NA	NA	NA
10	105	animal_behaviour	194	NA	Function of meerkats' mobbing-like response to secondary predator cues: recruitment not teaching	research article	results	3	b	n	NA	NA	NA	NA	NA	NA
10	106	animal_behaviour	194	NA	Function of meerkats' mobbing-like response to secondary predator cues: recruitment not teaching	research article	results	3	c	n	NA	NA	NA	NA	NA	NA
10	107	animal_behaviour	194	NA	Function of meerkats' mobbing-like response to secondary predator cues: recruitment not teaching	research article	results	3	d	n	NA	NA	NA	NA	NA	NA
11	108	animal_behaviour	194	NA	Bumble bees exploit known sources but return with partial pollen loads when foraging under low evening light	research article	results	1	a	y	violin	model predicted value	range	smooth	n	NA
11	109	animal_behaviour	194	NA	Bumble bees exploit known sources but return with partial pollen loads when foraging under low evening light	research article	results	1	b	y	violin	model predicted value	range	smooth	n	NA
11	110	animal_behaviour	194	NA	Bumble bees exploit known sources but return with partial pollen loads when foraging under low evening light	research article	results	2	a	n	NA	NA	NA	NA	NA	NA
11	111	animal_behaviour	194	NA	Bumble bees exploit known sources but return with partial pollen loads when foraging under low evening light	research article	results	2	b	y	box	median	1.5x interquartile plus outliers	n	n	NA
11	112	animal_behaviour	194	NA	Bumble bees exploit known sources but return with partial pollen loads when foraging under low evening light	research article	results	3	NA	y	violin	model predicted value	range	smooth	n	NA
11	113	animal_behaviour	194	NA	Bumble bees exploit known sources but return with partial pollen loads when foraging under low evening light	research article	results	4	a	n	NA	NA	NA	NA	NA	NA
11	114	animal_behaviour	194	NA	Bumble bees exploit known sources but return with partial pollen loads when foraging under low evening light	research article	results	4	b	n	NA	NA	NA	NA	NA	NA
11	115	animal_behaviour	194	NA	Bumble bees exploit known sources but return with partial pollen loads when foraging under low evening light	research article	results	5	NA	n	NA	NA	NA	NA	NA	NA
12	116	animal_behaviour	194	NA	Combined roles for breeding synchrony, habitat and scale as predictors of extrapair paternity	research article	results	1	main panel	n	NA	NA	NA	NA	NA	NA
12	117	animal_behaviour	194	NA	Combined roles for breeding synchrony, habitat and scale as predictors of extrapair paternity	research article	results	1	inner	n	NA	NA	NA	NA	NA	NA
12	118	animal_behaviour	194	NA	Combined roles for breeding synchrony, habitat and scale as predictors of extrapair paternity	research article	results	2	NA	n	NA	NA	NA	NA	NA	NA
12	119	animal_behaviour	194	NA	Combined roles for breeding synchrony, habitat and scale as predictors of extrapair paternity	research article	results	3	NA	n	NA	NA	NA	NA	NA	NA
12	120	animal_behaviour	194	NA	Combined roles for breeding synchrony, habitat and scale as predictors of extrapair paternity	research article	results	4	a	y	dot_and_whisker	median of the posterior distribution	highest-density credible interval	n	n	NA
12	121	animal_behaviour	194	NA	Combined roles for breeding synchrony, habitat and scale as predictors of extrapair paternity	research article	results	4	b	n	NA	NA	NA	NA	NA	NA
12	122	animal_behaviour	194	NA	Combined roles for breeding synchrony, habitat and scale as predictors of extrapair paternity	research article	results	5	a	y	dot_and_whisker	median of the posterior distribution	highest-density credible interval	n	n	NA
12	123	animal_behaviour	194	NA	Combined roles for breeding synchrony, habitat and scale as predictors of extrapair paternity	research article	results	5	b	y	dot_and_whisker	median of the posterior distribution	highest-density credible interval	n	n	NA
12	124	animal_behaviour	194	NA	Combined roles for breeding synchrony, habitat and scale as predictors of extrapair paternity	research article	results	5	c	y	dot_and_whisker	median of the posterior distribution	highest-density credible interval	n	n	NA
12	125	animal_behaviour	194	NA	Combined roles for breeding synchrony, habitat and scale as predictors of extrapair paternity	research article	results	5	d	y	dot_and_whisker	median of the posterior distribution	highest-density credible interval	n	n	NA
12	126	animal_behaviour	194	NA	Combined roles for breeding synchrony, habitat and scale as predictors of extrapair paternity	research article	results	6	a	n	NA	NA	NA	NA	NA	NA
12	127	animal_behaviour	194	NA	Combined roles for breeding synchrony, habitat and scale as predictors of extrapair paternity	research article	results	6	b	n	NA	NA	NA	NA	NA	NA
13	128	animal_behaviour	194	NA	Neural networks reveal emergent properties of collective learning in democratic but not despotic groups	research article	introduction	1	a	n	NA	NA	NA	NA	NA	NA
13	129	animal_behaviour	194	NA	Neural networks reveal emergent properties of collective learning in democratic but not despotic groups	research article	introduction	1	b	n	NA	NA	NA	NA	NA	NA
13	130	animal_behaviour	194	NA	Neural networks reveal emergent properties of collective learning in democratic but not despotic groups	research article	introduction	1	c	n	NA	NA	NA	NA	NA	NA
13	131	animal_behaviour	194	NA	Neural networks reveal emergent properties of collective learning in democratic but not despotic groups	research article	results	2	a	n	NA	NA	NA	NA	NA	NA
13	132	animal_behaviour	194	NA	Neural networks reveal emergent properties of collective learning in democratic but not despotic groups	research article	results	2	b	n	NA	NA	NA	NA	NA	NA
13	133	animal_behaviour	194	NA	Neural networks reveal emergent properties of collective learning in democratic but not despotic groups	research article	results	2	c	n	NA	NA	NA	NA	NA	NA
13	134	animal_behaviour	194	NA	Neural networks reveal emergent properties of collective learning in democratic but not despotic groups	research article	results	3	a	n	NA	NA	NA	NA	NA	NA
13	135	animal_behaviour	194	NA	Neural networks reveal emergent properties of collective learning in democratic but not despotic groups	research article	results	3	b	n	NA	NA	NA	NA	NA	NA
13	136	animal_behaviour	194	NA	Neural networks reveal emergent properties of collective learning in democratic but not despotic groups	research article	results	3	c	n	NA	NA	NA	NA	NA	NA
13	137	animal_behaviour	194	NA	Neural networks reveal emergent properties of collective learning in democratic but not despotic groups	research article	results	3	d	n	NA	NA	NA	NA	NA	NA
13	138	animal_behaviour	194	NA	Neural networks reveal emergent properties of collective learning in democratic but not despotic groups	research article	results	4	a	n	NA	NA	NA	NA	NA	NA
13	139	animal_behaviour	194	NA	Neural networks reveal emergent properties of collective learning in democratic but not despotic groups	research article	results	4	b	n	NA	NA	NA	NA	NA	NA
13	140	animal_behaviour	194	NA	Neural networks reveal emergent properties of collective learning in democratic but not despotic groups	research article	results	4	c	n	NA	NA	NA	NA	NA	NA
13	141	animal_behaviour	194	NA	Neural networks reveal emergent properties of collective learning in democratic but not despotic groups	research article	results	4	d	n	NA	NA	NA	NA	NA	NA
14	142	animal_behaviour	194	NA	Does diet influence ejaculate expenditure under experimentally altered risk of sperm competition in guppies?	research article	results	1	NA	y	violin_and_boxplot	median	1.5x interquartile plus outliers	smooth	n	NA
15	143	animal_behaviour	194	NA	Intraspecific plant variation and nonhost herbivores affect parasitoid host location behaviour	research article	methods	1	a	n	NA	NA	NA	NA	NA	NA
15	144	animal_behaviour	194	NA	Intraspecific plant variation and nonhost herbivores affect parasitoid host location behaviour	research article	methods	1	b	n	NA	NA	NA	NA	NA	NA
15	145	animal_behaviour	194	NA	Intraspecific plant variation and nonhost herbivores affect parasitoid host location behaviour	research article	methods	2	NA	n	NA	NA	NA	NA	NA	NA
15	146	animal_behaviour	194	NA	Intraspecific plant variation and nonhost herbivores affect parasitoid host location behaviour	research article	methods	3	NA	n	NA	NA	NA	NA	NA	NA
15	147	animal_behaviour	194	NA	Intraspecific plant variation and nonhost herbivores affect parasitoid host location behaviour	research article	results	4	NA	n	NA	NA	NA	NA	NA	NA
16	148	animal_behaviour	194	NA	Background matching explains repeatable individual variation in the defence strategies of a stick insect	research article	introduction	1	a	n	NA	NA	NA	NA	NA	NA
16	149	animal_behaviour	194	NA	Background matching explains repeatable individual variation in the defence strategies of a stick insect	research article	introduction	1	b	n	NA	NA	NA	NA	NA	NA
16	150	animal_behaviour	194	NA	Background matching explains repeatable individual variation in the defence strategies of a stick insect	research article	introduction	1	c	n	NA	NA	NA	NA	NA	NA
16	151	animal_behaviour	194	NA	Background matching explains repeatable individual variation in the defence strategies of a stick insect	research article	introduction	1	d	n	NA	NA	NA	NA	NA	NA
16	152	animal_behaviour	194	NA	Background matching explains repeatable individual variation in the defence strategies of a stick insect	research article	methods	2	NA	n	NA	NA	NA	NA	NA	NA
16	153	animal_behaviour	194	NA	Background matching explains repeatable individual variation in the defence strategies of a stick insect	research article	results	3	NA	n	NA	NA	NA	NA	NA	NA
16	154	animal_behaviour	194	NA	Background matching explains repeatable individual variation in the defence strategies of a stick insect	research article	results	4	a	n	NA	NA	NA	NA	NA	NA
16	155	animal_behaviour	194	NA	Background matching explains repeatable individual variation in the defence strategies of a stick insect	research article	results	4	b	n	NA	NA	NA	NA	NA	NA
17	156	animal_behaviour	194	NA	Parents preferentially feed larger offspring in asynchronously hatched broods irrespective of scramble competition	research article	results	1	NA	y	bar	estimated marginal means	SE	n	n	NA
17	157	animal_behaviour	194	NA	Parents preferentially feed larger offspring in asynchronously hatched broods irrespective of scramble competition	research article	results	2	NA	y	bar	estimated marginal means	SE	n	n	NA
18	158	animal_behaviour	194	NA	Understanding unpredictability: factors influencing how long antlion larvae play dead as an antipredator behaviour	research article	results	1	NA	n	NA	NA	NA	NA	NA	NA
18	159	animal_behaviour	194	NA	Understanding unpredictability: factors influencing how long antlion larvae play dead as an antipredator behaviour	research article	results	2	a	y	dot_and_boxplot	median	range(?)	n	unjittered	They say it shows range but it looks like 1.5x interquartile
18	160	animal_behaviour	194	NA	Understanding unpredictability: factors influencing how long antlion larvae play dead as an antipredator behaviour	research article	results	2	b	n	NA	NA	NA	NA	NA	NA
18	NA	animal_behaviour	194	NA	Understanding unpredictability: factors influencing how long antlion larvae play dead as an antipredator behaviour	research article	results	3	NA	n	NA	NA	NA	NA	NA	NA
19	161	animal_behaviour	194	NA	Network formation during social integration in juvenile vervet monkeys	research article	introduction	1	a	n	NA	NA	NA	NA	NA	NA
19	162	animal_behaviour	194	NA	Network formation during social integration in juvenile vervet monkeys	research article	introduction	1	b	n	NA	NA	NA	NA	NA	NA
19	163	animal_behaviour	194	NA	Network formation during social integration in juvenile vervet monkeys	research article	results	2	a	n	NA	NA	NA	NA	NA	NA
19	164	animal_behaviour	194	NA	Network formation during social integration in juvenile vervet monkeys	research article	results	2	b	n	NA	NA	NA	NA	NA	NA
19	165	animal_behaviour	194	NA	Network formation during social integration in juvenile vervet monkeys	research article	results	2	c	n	NA	NA	NA	NA	NA	NA
19	166	animal_behaviour	194	NA	Network formation during social integration in juvenile vervet monkeys	research article	results	2	d	n	NA	NA	NA	NA	NA	NA
19	167	animal_behaviour	194	NA	Network formation during social integration in juvenile vervet monkeys	research article	results	3	a	n	NA	NA	NA	NA	NA	NA
19	168	animal_behaviour	194	NA	Network formation during social integration in juvenile vervet monkeys	research article	results	3	b	n	NA	NA	NA	NA	NA	NA
19	169	animal_behaviour	194	NA	Network formation during social integration in juvenile vervet monkeys	research article	results	3	c	n	NA	NA	NA	NA	NA	NA
19	170	animal_behaviour	194	NA	Network formation during social integration in juvenile vervet monkeys	research article	results	3	d	n	NA	NA	NA	NA	NA	NA
20	171	animal_behaviour	194	NA	Relaxed territoriality amid female trickery in a solitary carnivore	research article	results	1	panel 1	n	NA	NA	NA	NA	NA	NA
20	172	animal_behaviour	194	NA	Relaxed territoriality amid female trickery in a solitary carnivore	research article	results	1	panel 2	n	NA	NA	NA	NA	NA	NA
20	173	animal_behaviour	194	NA	Relaxed territoriality amid female trickery in a solitary carnivore	research article	results	1	panel 3	n	NA	NA	NA	NA	NA	NA
20	174	animal_behaviour	194	NA	Relaxed territoriality amid female trickery in a solitary carnivore	research article	results	1	panel 4	n	NA	NA	NA	NA	NA	NA
20	175	animal_behaviour	194	NA	Relaxed territoriality amid female trickery in a solitary carnivore	research article	results	2	NA	n	NA	NA	NA	NA	NA	NA
20	176	animal_behaviour	194	NA	Relaxed territoriality amid female trickery in a solitary carnivore	research article	results	3	NA	n	NA	NA	NA	NA	NA	NA
20	177	animal_behaviour	194	NA	Relaxed territoriality amid female trickery in a solitary carnivore	research article	results	4	NA	y	dot_and_whisker	mean	SE	n	n	NA
21	178	animal_behaviour	194	NA	Sibling competition for food and kin selection in nestlings of a colonial raptor	research article	results	1	NA	y	dot_and_violin	n	range	smooth	jittered	NA
22	179	animal_behaviour	194	NA	Do bumble bees play?	research article	methods	1	NA	n	NA	NA	NA	NA	NA	NA
22	180	animal_behaviour	194	NA	Do bumble bees play?	research article	methods	2	a	n	NA	NA	NA	NA	NA	NA
22	181	animal_behaviour	194	NA	Do bumble bees play?	research article	methods	2	b	n	NA	NA	NA	NA	NA	NA
22	182	animal_behaviour	194	NA	Do bumble bees play?	research article	methods	2	c	n	NA	NA	NA	NA	NA	NA
22	183	animal_behaviour	194	NA	Do bumble bees play?	research article	methods	2	d	n	NA	NA	NA	NA	NA	NA
22	184	animal_behaviour	194	NA	Do bumble bees play?	research article	methods	2	e	n	NA	NA	NA	NA	NA	NA
22	185	animal_behaviour	194	NA	Do bumble bees play?	research article	methods	2	f	n	NA	NA	NA	NA	NA	NA
22	186	animal_behaviour	194	NA	Do bumble bees play?	research article	methods	2	g	n	NA	NA	NA	NA	NA	NA
22	187	animal_behaviour	194	NA	Do bumble bees play?	research article	methods	2	h	n	NA	NA	NA	NA	NA	NA
22	188	animal_behaviour	194	NA	Do bumble bees play?	research article	methods	2	i	n	NA	NA	NA	NA	NA	NA
22	189	animal_behaviour	194	NA	Do bumble bees play?	research article	methods	3	NA	n	NA	NA	NA	NA	NA	NA
22	190	animal_behaviour	194	NA	Do bumble bees play?	research article	methods	4	NA	n	NA	NA	NA	NA	NA	NA
22	191	animal_behaviour	194	NA	Do bumble bees play?	research article	results	5	NA	y	box	median	1.5x interquartile plus outliers	n	n	NA
22	192	animal_behaviour	194	NA	Do bumble bees play?	research article	results	6	a	n	NA	NA	NA	NA	NA	NA
22	193	animal_behaviour	194	NA	Do bumble bees play?	research article	results	6	b	n	NA	NA	NA	NA	NA	NA
22	194	animal_behaviour	194	NA	Do bumble bees play?	research article	results	6	c	n	NA	NA	NA	NA	NA	NA
22	195	animal_behaviour	194	NA	Do bumble bees play?	research article	results	7	a	y	dot_and_whisker	y	SE	n	n	kinda catagorical (days from eclosion)
22	196	animal_behaviour	194	NA	Do bumble bees play?	research article	results	7	b	y	dot_and_whisker	y	SE	n	n	kinda catagorical (days from eclosion)
22	197	animal_behaviour	194	NA	Do bumble bees play?	research article	results	8	NA	y	box	median	1.5x interquartile range	n	n	NA
22	198	animal_behaviour	194	NA	Do bumble bees play?	research article	results	9	a	y	box	median	1.5x interquartile plus outliers	n	n	NA
22	199	animal_behaviour	194	NA	Do bumble bees play?	research article	results	9	b	y	box	median	1.5x interquartile plus outliers	n	n	NA
22	200	animal_behaviour	194	NA	Do bumble bees play?	research article	results	10	NA	n	NA	NA	NA	NA	NA	NA
23	201	animal_behaviour	194	NA	Past experience with spatial or temporal resource unpredictability shapes exploration in honey bees, Apis mellifera	research article	methods	1	a	n	NA	NA	NA	NA	NA	NA
23	202	animal_behaviour	194	NA	Past experience with spatial or temporal resource unpredictability shapes exploration in honey bees, Apis mellifera	research article	methods	1	b	n	NA	NA	NA	NA	NA	NA
23	203	animal_behaviour	194	NA	Past experience with spatial or temporal resource unpredictability shapes exploration in honey bees, Apis mellifera	research article	results	2	a	y	dot_and_whisker	mean	SE	n	n	NA
23	204	animal_behaviour	194	NA	Past experience with spatial or temporal resource unpredictability shapes exploration in honey bees, Apis mellifera	research article	results	2	b	n	NA	NA	NA	NA	NA	NA
23	205	animal_behaviour	194	NA	Past experience with spatial or temporal resource unpredictability shapes exploration in honey bees, Apis mellifera	research article	results	3	a	y	dot_and_whisker	mean	SE	n	n	NA
23	206	animal_behaviour	194	NA	Past experience with spatial or temporal resource unpredictability shapes exploration in honey bees, Apis mellifera	research article	results	3	b	y	dot_and_whisker	mean	SE	n	n	NA
23	207	animal_behaviour	194	NA	Past experience with spatial or temporal resource unpredictability shapes exploration in honey bees, Apis mellifera	research article	results	4	a	y	dot_and_whisker	mean	SE	n	n	NA
23	208	animal_behaviour	194	NA	Past experience with spatial or temporal resource unpredictability shapes exploration in honey bees, Apis mellifera	research article	results	4	b	y	dot_and_whisker	mean	SE	n	n	NA
23	209	animal_behaviour	194	NA	Past experience with spatial or temporal resource unpredictability shapes exploration in honey bees, Apis mellifera	research article	results	5	a	y	dot_and_whisker	mean	SE	n	n	kinda catagorical (days from eclosion)
23	210	animal_behaviour	194	NA	Past experience with spatial or temporal resource unpredictability shapes exploration in honey bees, Apis mellifera	research article	results	5	b	y	dot_and_whisker	mean	SE	n	n	kinda catagorical (hour)
24	211	animal_behaviour	194	NA	Food-exchanging Norway rats apply the direct reciprocity decision rule rather than copying by imitation	research article	introduction	1	NA	n	NA	NA	NA	NA	NA	NA
24	212	animal_behaviour	194	NA	Food-exchanging Norway rats apply the direct reciprocity decision rule rather than copying by imitation	research article	methods	2	a	n	NA	NA	NA	NA	NA	NA
24	213	animal_behaviour	194	NA	Food-exchanging Norway rats apply the direct reciprocity decision rule rather than copying by imitation	research article	methods	2	b	n	NA	NA	NA	NA	NA	NA
24	214	animal_behaviour	194	NA	Food-exchanging Norway rats apply the direct reciprocity decision rule rather than copying by imitation	research article	results	3	NA	y	dot_and_whisker	predicted value	95% confidence intervals	n	jittered	NA
24	215	animal_behaviour	194	NA	Food-exchanging Norway rats apply the direct reciprocity decision rule rather than copying by imitation	research article	results	4	NA	y	dot_and_whisker	predicted value	95% confidence intervals	n	jittered	NA
25	216	people_and_nature	4	6	To capitalise on the Decade of Ecosystem Restoration, we need institutional redesign to empower advances in restoration ecology and rewilding	perspective	NA	NA	NA	NA	NA	NA	NA	NA	NA	NA
26	217	people_and_nature	4	6	Connecting people, plants and place: A native plant society's journey towards a community of practice	perspective	NA	NA	NA	NA	NA	NA	NA	NA	NA	NA
27	218	people_and_nature	4	6	Ecosystem restoration job creation potential in Brazil	research article	results	1	NA	n	NA	NA	NA	NA	NA	NA
27	219	people_and_nature	4	6	Ecosystem restoration job creation potential in Brazil	research article	results	2	NA	n	NA	NA	NA	NA	NA	NA
27	220	people_and_nature	4	6	Ecosystem restoration job creation potential in Brazil	research article	results	3	NA	n	NA	NA	NA	NA	NA	NA
27	221	people_and_nature	4	6	Ecosystem restoration job creation potential in Brazil	research article	results	4	NA	n	NA	NA	NA	NA	NA	NA
27	222	people_and_nature	4	6	Ecosystem restoration job creation potential in Brazil	research article	results	5	a	n	NA	NA	NA	NA	NA	NA
27	223	people_and_nature	4	6	Ecosystem restoration job creation potential in Brazil	research article	results	5	b	n	NA	NA	NA	NA	NA	NA
28	224	people_and_nature	4	6	Rewilding—The farmers’ perspective. Perceptions and attitudinal support for rewilding among the English farming community	research article	methods	1	NA	n	NA	NA	NA	NA	NA	NA
28	225	people_and_nature	4	6	Rewilding—The farmers’ perspective. Perceptions and attitudinal support for rewilding among the English farming community	research article	results	2	NA	n	NA	NA	NA	NA	NA	NA
29	226	people_and_nature	4	6	The ecosystem services framework in archaeology (and vice versa)	perspective	NA	NA	NA	NA	NA	NA	NA	NA	NA	NA
30	227	people_and_nature	4	6	Integrating biodiversity conservation and local community perspectives in China through human dimensions research	perspective	NA	NA	NA	NA	NA	NA	NA	NA	NA	NA
31	228	people_and_nature	4	6	The CBD Post-2020 biodiversity framework: People's place within the rest of nature	perspective	NA	NA	NA	NA	NA	NA	NA	NA	NA	NA
32	229	people_and_nature	4	6	Beyond values: How emotions, anthropomorphism, beliefs and knowledge relate to the acceptability of native and non-native species management in cities	research article	introduction	1	NA	n	NA	NA	NA	NA	NA	NA
32	230	people_and_nature	4	6	Beyond values: How emotions, anthropomorphism, beliefs and knowledge relate to the acceptability of native and non-native species management in cities	research article	results	2	1	y	dot_and_whisker	n	SD	n	n	seems to be missing the mean dot?
32	231	people_and_nature	4	6	Beyond values: How emotions, anthropomorphism, beliefs and knowledge relate to the acceptability of native and non-native species management in cities	research article	results	2	2	y	dot_and_whisker	n	SD	n	n	seems to be missing the mean dot?
32	232	people_and_nature	4	6	Beyond values: How emotions, anthropomorphism, beliefs and knowledge relate to the acceptability of native and non-native species management in cities	research article	results	2	3	y	dot_and_whisker	n	SD	n	n	seems to be missing the mean dot?
32	233	people_and_nature	4	6	Beyond values: How emotions, anthropomorphism, beliefs and knowledge relate to the acceptability of native and non-native species management in cities	research article	results	2	4	y	dot_and_whisker	n	SD	n	n	seems to be missing the mean dot?
32	234	people_and_nature	4	6	Beyond values: How emotions, anthropomorphism, beliefs and knowledge relate to the acceptability of native and non-native species management in cities	research article	results	3	1	y	bar	mean	SD	n	n	NA
32	235	people_and_nature	4	6	Beyond values: How emotions, anthropomorphism, beliefs and knowledge relate to the acceptability of native and non-native species management in cities	research article	results	3	2	y	bar	mean	SD	n	n	NA
32	236	people_and_nature	4	6	Beyond values: How emotions, anthropomorphism, beliefs and knowledge relate to the acceptability of native and non-native species management in cities	research article	results	4	NA	n	NA	NA	NA	NA	NA	NA
33	237	people_and_nature	4	6	Beyond the ecocentric: Diverse values and attitudes influence engagement in pro-environmental behaviours	research article	methods	1	NA	n	NA	NA	NA	NA	NA	NA
33	238	people_and_nature	4	6	Beyond the ecocentric: Diverse values and attitudes influence engagement in pro-environmental behaviours	research article	results	2	a	n	NA	NA	NA	NA	NA	it's a dot and whisker but the values are binary
33	239	people_and_nature	4	6	Beyond the ecocentric: Diverse values and attitudes influence engagement in pro-environmental behaviours	research article	results	2	b	n	NA	NA	NA	NA	NA	it's a dot and whisker but the values are binary
33	240	people_and_nature	4	6	Beyond the ecocentric: Diverse values and attitudes influence engagement in pro-environmental behaviours	research article	results	2	c	n	NA	NA	NA	NA	NA	it's a dot and whisker but the values are binary
33	241	people_and_nature	4	6	Beyond the ecocentric: Diverse values and attitudes influence engagement in pro-environmental behaviours	research article	results	2	d	n	NA	NA	NA	NA	NA	it's a dot and whisker but the values are binary
33	242	people_and_nature	4	6	Beyond the ecocentric: Diverse values and attitudes influence engagement in pro-environmental behaviours	research article	results	3	a	n	NA	NA	NA	NA	NA	it's a dot and whisker but the values are binary
33	243	people_and_nature	4	6	Beyond the ecocentric: Diverse values and attitudes influence engagement in pro-environmental behaviours	research article	results	3	b	n	NA	NA	NA	NA	NA	NA
33	244	people_and_nature	4	6	Beyond the ecocentric: Diverse values and attitudes influence engagement in pro-environmental behaviours	research article	results	3	c	n	NA	NA	NA	NA	NA	NA
33	245	people_and_nature	4	6	Beyond the ecocentric: Diverse values and attitudes influence engagement in pro-environmental behaviours	research article	results	3	d	n	NA	NA	NA	NA	NA	NA
33	246	people_and_nature	4	6	Beyond the ecocentric: Diverse values and attitudes influence engagement in pro-environmental behaviours	research article	results	4	a	n	NA	NA	NA	NA	NA	NA
33	247	people_and_nature	4	6	Beyond the ecocentric: Diverse values and attitudes influence engagement in pro-environmental behaviours	research article	results	4	b	n	NA	NA	NA	NA	NA	NA
33	248	people_and_nature	4	6	Beyond the ecocentric: Diverse values and attitudes influence engagement in pro-environmental behaviours	research article	results	4	c	n	NA	NA	NA	NA	NA	NA
33	249	people_and_nature	4	6	Beyond the ecocentric: Diverse values and attitudes influence engagement in pro-environmental behaviours	research article	results	4	d	n	NA	NA	NA	NA	NA	NA
33	250	people_and_nature	4	6	Beyond the ecocentric: Diverse values and attitudes influence engagement in pro-environmental behaviours	research article	results	5	a	n	NA	NA	NA	NA	NA	NA
33	251	people_and_nature	4	6	Beyond the ecocentric: Diverse values and attitudes influence engagement in pro-environmental behaviours	research article	results	5	b	n	NA	NA	NA	NA	NA	NA
33	252	people_and_nature	4	6	Beyond the ecocentric: Diverse values and attitudes influence engagement in pro-environmental behaviours	research article	results	5	c	n	NA	NA	NA	NA	NA	NA
33	253	people_and_nature	4	6	Beyond the ecocentric: Diverse values and attitudes influence engagement in pro-environmental behaviours	research article	results	5	d	n	NA	NA	NA	NA	NA	NA
34	254	people_and_nature	4	6	Integrating Indigenous and scientific perspectives on environmental changes: Insights from boreal landscapes	research article	introduction	1	NA	n	NA	NA	NA	NA	NA	NA
34	255	people_and_nature	4	6	Integrating Indigenous and scientific perspectives on environmental changes: Insights from boreal landscapes	research article	introduction	2	a	n	NA	NA	NA	NA	NA	NA
34	256	people_and_nature	4	6	Integrating Indigenous and scientific perspectives on environmental changes: Insights from boreal landscapes	research article	introduction	2	b	n	NA	NA	NA	NA	NA	NA
34	257	people_and_nature	4	6	Integrating Indigenous and scientific perspectives on environmental changes: Insights from boreal landscapes	research article	introduction	2	c	n	NA	NA	NA	NA	NA	NA
34	258	people_and_nature	4	6	Integrating Indigenous and scientific perspectives on environmental changes: Insights from boreal landscapes	research article	introduction	2	d	n	NA	NA	NA	NA	NA	NA
34	259	people_and_nature	4	6	Integrating Indigenous and scientific perspectives on environmental changes: Insights from boreal landscapes	research article	methods	3	NA	n	NA	NA	NA	NA	NA	NA
34	260	people_and_nature	4	6	Integrating Indigenous and scientific perspectives on environmental changes: Insights from boreal landscapes	research article	methods	4	NA	n	NA	NA	NA	NA	NA	NA
34	261	people_and_nature	4	6	Integrating Indigenous and scientific perspectives on environmental changes: Insights from boreal landscapes	research article	results	5	a	n	NA	NA	NA	NA	NA	NA
34	262	people_and_nature	4	6	Integrating Indigenous and scientific perspectives on environmental changes: Insights from boreal landscapes	research article	results	5	b	n	NA	NA	NA	NA	NA	NA
34	263	people_and_nature	4	6	Integrating Indigenous and scientific perspectives on environmental changes: Insights from boreal landscapes	research article	results	5	c	n	NA	NA	NA	NA	NA	NA
34	264	people_and_nature	4	6	Integrating Indigenous and scientific perspectives on environmental changes: Insights from boreal landscapes	research article	results	5	d	n	NA	NA	NA	NA	NA	NA
34	265	people_and_nature	4	6	Integrating Indigenous and scientific perspectives on environmental changes: Insights from boreal landscapes	research article	results	6	NA	n	NA	NA	NA	NA	NA	NA
34	266	people_and_nature	4	6	Integrating Indigenous and scientific perspectives on environmental changes: Insights from boreal landscapes	research article	results	7	1	n	NA	NA	NA	NA	NA	NA
34	267	people_and_nature	4	6	Integrating Indigenous and scientific perspectives on environmental changes: Insights from boreal landscapes	research article	results	7	2	n	NA	NA	NA	NA	NA	NA
34	268	people_and_nature	4	6	Integrating Indigenous and scientific perspectives on environmental changes: Insights from boreal landscapes	research article	results	7	3	n	NA	NA	NA	NA	NA	NA
35	269	people_and_nature	4	6	Local ecological knowledge provides novel evidence on threats and declines for the Caucasian grouse Lyrurus mlokosiewiczi in Arasbaran Biosphere Reserve, Iran	research article	introduction	1	NA	n	NA	NA	NA	NA	NA	NA
35	270	people_and_nature	4	6	Local ecological knowledge provides novel evidence on threats and declines for the Caucasian grouse Lyrurus mlokosiewiczi in Arasbaran Biosphere Reserve, Iran	research article	results	2	NA	n	NA	NA	NA	NA	NA	NA
35	271	people_and_nature	4	6	Local ecological knowledge provides novel evidence on threats and declines for the Caucasian grouse Lyrurus mlokosiewiczi in Arasbaran Biosphere Reserve, Iran	research article	results	3	NA	n	NA	NA	NA	NA	NA	NA
36	272	people_and_nature	4	6	Low levels of outdoor recreation alter wildlife behaviour	research article	methods	1	NA	n	NA	NA	NA	NA	NA	NA
36	273	people_and_nature	4	6	Low levels of outdoor recreation alter wildlife behaviour	research article	results	2	a	n	NA	NA	NA	NA	NA	NA
36	274	people_and_nature	4	6	Low levels of outdoor recreation alter wildlife behaviour	research article	results	2	b	n	NA	NA	NA	NA	NA	NA
36	275	people_and_nature	4	6	Low levels of outdoor recreation alter wildlife behaviour	research article	results	2	c	n	NA	NA	NA	NA	NA	NA
36	276	people_and_nature	4	6	Low levels of outdoor recreation alter wildlife behaviour	research article	results	2	d	n	NA	NA	NA	NA	NA	NA
36	277	people_and_nature	4	6	Low levels of outdoor recreation alter wildlife behaviour	research article	results	3	a	y	bar	y	SE	n	n	NA
36	278	people_and_nature	4	6	Low levels of outdoor recreation alter wildlife behaviour	research article	results	3	b	y	bar	y	SE	n	n	NA
36	279	people_and_nature	4	6	Low levels of outdoor recreation alter wildlife behaviour	research article	results	3	c	y	bar	y	SE	n	n	NA
36	280	people_and_nature	4	6	Low levels of outdoor recreation alter wildlife behaviour	research article	results	3	d	y	bar	y	SE	n	n	NA
36	281	people_and_nature	4	6	Low levels of outdoor recreation alter wildlife behaviour	research article	results	3	e	y	bar	y	SE	n	n	NA
36	282	people_and_nature	4	6	Low levels of outdoor recreation alter wildlife behaviour	research article	results	3	f	y	bar	y	SE	n	n	NA
36	283	people_and_nature	4	6	Low levels of outdoor recreation alter wildlife behaviour	research article	results	4	a	n	NA	NA	NA	NA	NA	NA
36	284	people_and_nature	4	6	Low levels of outdoor recreation alter wildlife behaviour	research article	results	4	b	n	NA	NA	NA	NA	NA	NA
36	285	people_and_nature	4	6	Low levels of outdoor recreation alter wildlife behaviour	research article	results	4	c	n	NA	NA	NA	NA	NA	NA
36	286	people_and_nature	4	6	Low levels of outdoor recreation alter wildlife behaviour	research article	results	4	d	n	NA	NA	NA	NA	NA	NA
36	287	people_and_nature	4	6	Low levels of outdoor recreation alter wildlife behaviour	research article	results	4	e	n	NA	NA	NA	NA	NA	NA
36	288	people_and_nature	4	6	Low levels of outdoor recreation alter wildlife behaviour	research article	results	5	a	y	dot_and_whisker	y	SE	n	n	model dot and whisker
36	289	people_and_nature	4	6	Low levels of outdoor recreation alter wildlife behaviour	research article	results	5	b	y	dot_and_whisker	y	SE	n	n	model dot and whisker
36	290	people_and_nature	4	6	Low levels of outdoor recreation alter wildlife behaviour	research article	discussion	6	NA	n	NA	NA	NA	NA	NA	NA
37	291	people_and_nature	4	6	Image-based analyses from an online repository provide rich information on long-term changes in morphology and human perceptions of rhinos	research article	methods	1	NA	n	NA	NA	NA	NA	NA	NA
37	292	people_and_nature	4	6	Image-based analyses from an online repository provide rich information on long-term changes in morphology and human perceptions of rhinos	research article	results	2	a	n	NA	NA	NA	NA	NA	NA
37	293	people_and_nature	4	6	Image-based analyses from an online repository provide rich information on long-term changes in morphology and human perceptions of rhinos	research article	results	2	b	n	NA	NA	NA	NA	NA	NA
37	294	people_and_nature	4	6	Image-based analyses from an online repository provide rich information on long-term changes in morphology and human perceptions of rhinos	research article	results	3	a	n	NA	NA	NA	NA	NA	NA
37	295	people_and_nature	4	6	Image-based analyses from an online repository provide rich information on long-term changes in morphology and human perceptions of rhinos	research article	results	3	b	n	NA	NA	NA	NA	NA	NA
37	296	people_and_nature	4	6	Image-based analyses from an online repository provide rich information on long-term changes in morphology and human perceptions of rhinos	research article	results	3	c	n	NA	NA	NA	NA	NA	NA
37	297	people_and_nature	4	6	Image-based analyses from an online repository provide rich information on long-term changes in morphology and human perceptions of rhinos	research article	results	3	d	n	NA	NA	NA	NA	NA	NA
37	298	people_and_nature	4	6	Image-based analyses from an online repository provide rich information on long-term changes in morphology and human perceptions of rhinos	research article	results	4	a	n	NA	NA	NA	NA	NA	NA
37	299	people_and_nature	4	6	Image-based analyses from an online repository provide rich information on long-term changes in morphology and human perceptions of rhinos	research article	results	4	b	n	NA	NA	NA	NA	NA	NA
37	300	people_and_nature	4	6	Image-based analyses from an online repository provide rich information on long-term changes in morphology and human perceptions of rhinos	research article	results	4	c	n	NA	NA	NA	NA	NA	NA
37	301	people_and_nature	4	6	Image-based analyses from an online repository provide rich information on long-term changes in morphology and human perceptions of rhinos	research article	results	4	d	n	NA	NA	NA	NA	NA	NA
37	302	people_and_nature	4	6	Image-based analyses from an online repository provide rich information on long-term changes in morphology and human perceptions of rhinos	research article	results	5	a	n	NA	NA	NA	NA	NA	NA
37	303	people_and_nature	4	6	Image-based analyses from an online repository provide rich information on long-term changes in morphology and human perceptions of rhinos	research article	results	5	b	n	NA	NA	NA	NA	NA	NA
37	304	people_and_nature	4	6	Image-based analyses from an online repository provide rich information on long-term changes in morphology and human perceptions of rhinos	research article	results	6	NA	n	NA	NA	NA	NA	NA	NA
38	305	people_and_nature	4	6	A well-being framework for cross-cultural assessment of development scenarios: A case study from North-Western Australia	research article	introduction	1	NA	n	NA	NA	NA	NA	NA	NA
38	306	people_and_nature	4	6	A well-being framework for cross-cultural assessment of development scenarios: A case study from North-Western Australia	research article	introduction	2	NA	n	NA	NA	NA	NA	NA	NA
38	307	people_and_nature	4	6	A well-being framework for cross-cultural assessment of development scenarios: A case study from North-Western Australia	research article	introduction	3	NA	n	NA	NA	NA	NA	NA	NA
39	308	people_and_nature	4	6	Quantifying unintended effects of an agroecological research project on farmers' practices and social network in Papua New Guinea	research article	results	1	1	n	NA	NA	NA	NA	NA	NA
39	309	people_and_nature	4	6	Quantifying unintended effects of an agroecological research project on farmers' practices and social network in Papua New Guinea	research article	results	1	2	n	NA	NA	NA	NA	NA	NA
40	310	people_and_nature	4	6	Towards more effective identification keys: A study of people identifying plant species characters	research article	methods	1	NA	n	NA	NA	NA	NA	NA	NA
40	311	people_and_nature	4	6	Towards more effective identification keys: A study of people identifying plant species characters	research article	methods	2	NA	n	NA	NA	NA	NA	NA	NA
40	312	people_and_nature	4	6	Towards more effective identification keys: A study of people identifying plant species characters	research article	results	3	a	n	NA	NA	NA	NA	NA	NA
40	313	people_and_nature	4	6	Towards more effective identification keys: A study of people identifying plant species characters	research article	results	3	n	n	NA	NA	NA	NA	NA	NA
40	314	people_and_nature	4	6	Towards more effective identification keys: A study of people identifying plant species characters	research article	results	4	a	n	NA	NA	NA	NA	NA	NA
40	315	people_and_nature	4	6	Towards more effective identification keys: A study of people identifying plant species characters	research article	results	4	b	n	NA	NA	NA	NA	NA	NA
40	316	people_and_nature	4	6	Towards more effective identification keys: A study of people identifying plant species characters	research article	results	4	c	n	NA	NA	NA	NA	NA	NA
40	317	people_and_nature	4	6	Towards more effective identification keys: A study of people identifying plant species characters	research article	results	4	d	n	NA	NA	NA	NA	NA	NA
40	318	people_and_nature	4	6	Towards more effective identification keys: A study of people identifying plant species characters	research article	results	4	e	n	NA	NA	NA	NA	NA	NA
40	319	people_and_nature	4	6	Towards more effective identification keys: A study of people identifying plant species characters	research article	results	5	NA	n	NA	NA	NA	NA	NA	NA
40	320	people_and_nature	4	6	Towards more effective identification keys: A study of people identifying plant species characters	research article	results	6	1	n	NA	NA	NA	NA	NA	NA
40	321	people_and_nature	4	6	Towards more effective identification keys: A study of people identifying plant species characters	research article	results	6	2	n	NA	NA	NA	NA	NA	NA
40	322	people_and_nature	4	6	Towards more effective identification keys: A study of people identifying plant species characters	research article	results	6	3	n	NA	NA	NA	NA	NA	NA
40	323	people_and_nature	4	6	Towards more effective identification keys: A study of people identifying plant species characters	research article	results	6	4	n	NA	NA	NA	NA	NA	NA
40	324	people_and_nature	4	6	Towards more effective identification keys: A study of people identifying plant species characters	research article	results	6	5	n	NA	NA	NA	NA	NA	NA
40	325	people_and_nature	4	6	Towards more effective identification keys: A study of people identifying plant species characters	research article	results	6	6	n	NA	NA	NA	NA	NA	NA
41	326	people_and_nature	4	6	Urban park soundscapes: Spatial and social factors influencing bird and traffic sound experiences	research article	methods	1	NA	n	NA	NA	NA	NA	NA	NA
41	327	people_and_nature	4	6	Urban park soundscapes: Spatial and social factors influencing bird and traffic sound experiences	research article	results	2	1	n	NA	NA	NA	NA	NA	NA
41	328	people_and_nature	4	6	Urban park soundscapes: Spatial and social factors influencing bird and traffic sound experiences	research article	results	2	2	n	NA	NA	NA	NA	NA	NA
42	329	people_and_nature	4	6	Interpreting the mammal deposits of Cloggs Cave (SE Australia), GunaiKurnai Aboriginal Country, through community-led partnership research	research article	introduction	1	NA	n	NA	NA	NA	NA	NA	NA
42	330	people_and_nature	4	6	Interpreting the mammal deposits of Cloggs Cave (SE Australia), GunaiKurnai Aboriginal Country, through community-led partnership research	research article	introduction	2	a	n	NA	NA	NA	NA	NA	NA
42	331	people_and_nature	4	6	Interpreting the mammal deposits of Cloggs Cave (SE Australia), GunaiKurnai Aboriginal Country, through community-led partnership research	research article	introduction	2	b	n	NA	NA	NA	NA	NA	NA
42	332	people_and_nature	4	6	Interpreting the mammal deposits of Cloggs Cave (SE Australia), GunaiKurnai Aboriginal Country, through community-led partnership research	research article	introduction	2	c	n	NA	NA	NA	NA	NA	NA
42	333	people_and_nature	4	6	Interpreting the mammal deposits of Cloggs Cave (SE Australia), GunaiKurnai Aboriginal Country, through community-led partnership research	research article	introduction	2	d	n	NA	NA	NA	NA	NA	NA
42	334	people_and_nature	4	6	Interpreting the mammal deposits of Cloggs Cave (SE Australia), GunaiKurnai Aboriginal Country, through community-led partnership research	research article	introduction	2	e	n	NA	NA	NA	NA	NA	NA
42	335	people_and_nature	4	6	Interpreting the mammal deposits of Cloggs Cave (SE Australia), GunaiKurnai Aboriginal Country, through community-led partnership research	research article	methods	3	NA	n	NA	NA	NA	NA	NA	NA
42	336	people_and_nature	4	6	Interpreting the mammal deposits of Cloggs Cave (SE Australia), GunaiKurnai Aboriginal Country, through community-led partnership research	research article	results	4	NA	n	NA	NA	NA	NA	NA	NA
42	337	people_and_nature	4	6	Interpreting the mammal deposits of Cloggs Cave (SE Australia), GunaiKurnai Aboriginal Country, through community-led partnership research	research article	discussion	5	a	n	NA	NA	NA	NA	NA	NA
42	338	people_and_nature	4	6	Interpreting the mammal deposits of Cloggs Cave (SE Australia), GunaiKurnai Aboriginal Country, through community-led partnership research	research article	discussion	5	b	n	NA	NA	NA	NA	NA	NA
43	339	people_and_nature	4	6	Adaptive strategy biases in engineered ecosystems: Implications for plant community dynamics and the provisioning of ecosystem services to people	research article	methods	1	1	n	NA	NA	NA	NA	NA	NA
43	340	people_and_nature	4	6	Adaptive strategy biases in engineered ecosystems: Implications for plant community dynamics and the provisioning of ecosystem services to people	research article	methods	1	2	n	NA	NA	NA	NA	NA	NA
43	341	people_and_nature	4	6	Adaptive strategy biases in engineered ecosystems: Implications for plant community dynamics and the provisioning of ecosystem services to people	research article	results	2	NA	n	NA	NA	NA	NA	NA	NA
43	342	people_and_nature	4	6	Adaptive strategy biases in engineered ecosystems: Implications for plant community dynamics and the provisioning of ecosystem services to people	research article	results	3	NA	n	NA	NA	NA	NA	NA	NA
43	343	people_and_nature	4	6	Adaptive strategy biases in engineered ecosystems: Implications for plant community dynamics and the provisioning of ecosystem services to people	research article	results	4	NA	n	NA	NA	NA	NA	NA	NA
43	344	people_and_nature	4	6	Adaptive strategy biases in engineered ecosystems: Implications for plant community dynamics and the provisioning of ecosystem services to people	research article	results	5	a	y	dot_and_whisker	y	95% confidence intervals	n	n	NA
43	345	people_and_nature	4	6	Adaptive strategy biases in engineered ecosystems: Implications for plant community dynamics and the provisioning of ecosystem services to people	research article	results	5	b	y	dot_and_whisker	y	95% confidence intervals	n	n	NA
43	346	people_and_nature	4	6	Adaptive strategy biases in engineered ecosystems: Implications for plant community dynamics and the provisioning of ecosystem services to people	research article	results	5	c	y	dot_and_whisker	y	95% confidence intervals	n	n	NA
43	347	people_and_nature	4	6	Adaptive strategy biases in engineered ecosystems: Implications for plant community dynamics and the provisioning of ecosystem services to people	research article	results	5	d	y	dot_and_whisker	y	95% confidence intervals	n	n	NA
43	348	people_and_nature	4	6	Adaptive strategy biases in engineered ecosystems: Implications for plant community dynamics and the provisioning of ecosystem services to people	research article	results	6	a	n	NA	NA	NA	NA	NA	NA
43	349	people_and_nature	4	6	Adaptive strategy biases in engineered ecosystems: Implications for plant community dynamics and the provisioning of ecosystem services to people	research article	results	6	b	n	NA	NA	NA	NA	NA	NA
43	350	people_and_nature	4	6	Adaptive strategy biases in engineered ecosystems: Implications for plant community dynamics and the provisioning of ecosystem services to people	research article	results	6	c	n	NA	NA	NA	NA	NA	NA
43	351	people_and_nature	4	6	Adaptive strategy biases in engineered ecosystems: Implications for plant community dynamics and the provisioning of ecosystem services to people	research article	results	6	d	n	NA	NA	NA	NA	NA	NA
43	352	people_and_nature	4	6	Adaptive strategy biases in engineered ecosystems: Implications for plant community dynamics and the provisioning of ecosystem services to people	research article	results	6	e	n	NA	NA	NA	NA	NA	NA
43	353	people_and_nature	4	6	Adaptive strategy biases in engineered ecosystems: Implications for plant community dynamics and the provisioning of ecosystem services to people	research article	results	6	f	n	NA	NA	NA	NA	NA	NA
43	354	people_and_nature	4	6	Adaptive strategy biases in engineered ecosystems: Implications for plant community dynamics and the provisioning of ecosystem services to people	research article	results	6	g	n	NA	NA	NA	NA	NA	NA
43	355	people_and_nature	4	6	Adaptive strategy biases in engineered ecosystems: Implications for plant community dynamics and the provisioning of ecosystem services to people	research article	results	6	h	n	NA	NA	NA	NA	NA	NA
43	356	people_and_nature	4	6	Adaptive strategy biases in engineered ecosystems: Implications for plant community dynamics and the provisioning of ecosystem services to people	research article	results	7	a	n	NA	NA	NA	NA	NA	NA
43	357	people_and_nature	4	6	Adaptive strategy biases in engineered ecosystems: Implications for plant community dynamics and the provisioning of ecosystem services to people	research article	results	7	b	n	NA	NA	NA	NA	NA	NA
43	358	people_and_nature	4	6	Adaptive strategy biases in engineered ecosystems: Implications for plant community dynamics and the provisioning of ecosystem services to people	research article	results	7	c	n	NA	NA	NA	NA	NA	NA
44	359	people_and_nature	4	6	Pathways to subsistence management in Alaska national parks: Perspectives of harvesters and agency staff	research article	introduction	1	NA	n	NA	NA	NA	NA	NA	NA
45	360	biodiversity_and_conservation	31	13-14	Population and conservation genetics using RAD sequencing in four endemic conifers from South America	original paper	methods	1	NA	n	NA	NA	NA	NA	NA	NA
45	361	biodiversity_and_conservation	31	13-14	Population and conservation genetics using RAD sequencing in four endemic conifers from South America	original paper	results	2	a	n	NA	NA	NA	NA	NA	NA
45	362	biodiversity_and_conservation	31	13-14	Population and conservation genetics using RAD sequencing in four endemic conifers from South America	original paper	results	2	b	n	NA	NA	NA	NA	NA	NA
45	363	biodiversity_and_conservation	31	13-14	Population and conservation genetics using RAD sequencing in four endemic conifers from South America	original paper	results	2	c	n	NA	NA	NA	NA	NA	NA
45	364	biodiversity_and_conservation	31	13-14	Population and conservation genetics using RAD sequencing in four endemic conifers from South America	original paper	results	2	d	n	NA	NA	NA	NA	NA	NA
46	365	biodiversity_and_conservation	31	13-14	Can the extinction risk of Irish vascular plants be predicted using leaf traits?	original paper	results	1	NA	n	NA	NA	NA	NA	NA	NA
46	366	biodiversity_and_conservation	31	13-14	Can the extinction risk of Irish vascular plants be predicted using leaf traits?	original paper	results	2	NA	n	NA	NA	NA	NA	NA	NA
46	367	biodiversity_and_conservation	31	13-14	Can the extinction risk of Irish vascular plants be predicted using leaf traits?	original paper	results	3	NA	n	NA	NA	NA	NA	NA	NA
47	368	biodiversity_and_conservation	31	13-14	Ecological consequences of historic moorland ‘improvement’	original paper	introduction	1	NA	n	NA	NA	NA	NA	NA	NA
47	369	biodiversity_and_conservation	31	13-14	Ecological consequences of historic moorland ‘improvement’	original paper	results	2	a	n	NA	NA	NA	NA	NA	NA
47	370	biodiversity_and_conservation	31	13-14	Ecological consequences of historic moorland ‘improvement’	original paper	results	2	b	n	NA	NA	NA	NA	NA	NA
47	371	biodiversity_and_conservation	31	13-14	Ecological consequences of historic moorland ‘improvement’	original paper	results	3	panel 1	n	NA	NA	NA	NA	NA	NA
47	372	biodiversity_and_conservation	31	13-14	Ecological consequences of historic moorland ‘improvement’	original paper	results	3	panel 2	n	NA	NA	NA	NA	NA	NA
47	373	biodiversity_and_conservation	31	13-14	Ecological consequences of historic moorland ‘improvement’	original paper	results	4	panel 1	n	NA	NA	NA	NA	NA	NA
47	374	biodiversity_and_conservation	31	13-14	Ecological consequences of historic moorland ‘improvement’	original paper	results	4	panel 2	n	NA	NA	NA	NA	NA	NA
47	375	biodiversity_and_conservation	31	13-14	Ecological consequences of historic moorland ‘improvement’	original paper	results	5	NA	n	NA	NA	NA	NA	NA	NA
47	376	biodiversity_and_conservation	31	13-14	Ecological consequences of historic moorland ‘improvement’	original paper	results	6	panel 1	n	NA	NA	NA	NA	NA	NA
47	377	biodiversity_and_conservation	31	13-14	Ecological consequences of historic moorland ‘improvement’	original paper	results	6	panel 2	n	NA	NA	NA	NA	NA	NA
47	378	biodiversity_and_conservation	31	13-14	Ecological consequences of historic moorland ‘improvement’	original paper	results	7	panel 1	n	NA	NA	NA	NA	NA	NA
47	379	biodiversity_and_conservation	31	13-14	Ecological consequences of historic moorland ‘improvement’	original paper	results	7	panel 2	n	NA	NA	NA	NA	NA	NA
47	380	biodiversity_and_conservation	31	13-14	Ecological consequences of historic moorland ‘improvement’	original paper	results	8	panel 1	n	NA	NA	NA	NA	NA	NA
47	381	biodiversity_and_conservation	31	13-14	Ecological consequences of historic moorland ‘improvement’	original paper	results	8	panel 2	n	NA	NA	NA	NA	NA	NA
48	382	biodiversity_and_conservation	31	13-14	Anthropogenic activity and structures have varying effects on the activity of carnivores in a protected area in Wisconsin, United States	original paper	methods	1	NA	n	NA	NA	NA	NA	NA	NA
48	383	biodiversity_and_conservation	31	13-14	Anthropogenic activity and structures have varying effects on the activity of carnivores in a protected area in Wisconsin, United States	original paper	results	2	a	y	bar	y	SE	n	n	NA
48	384	biodiversity_and_conservation	31	13-14	Anthropogenic activity and structures have varying effects on the activity of carnivores in a protected area in Wisconsin, United States	original paper	results	2	b	n	NA	NA	NA	NA	NA	NA
48	385	biodiversity_and_conservation	31	13-14	Anthropogenic activity and structures have varying effects on the activity of carnivores in a protected area in Wisconsin, United States	original paper	results	2	c	n	NA	NA	NA	NA	NA	NA
48	386	biodiversity_and_conservation	31	13-14	Anthropogenic activity and structures have varying effects on the activity of carnivores in a protected area in Wisconsin, United States	original paper	results	2	d	n	NA	NA	NA	NA	NA	NA
49	387	biodiversity_and_conservation	31	13-14	Flight speed and time of day heavily influence rainforest canopy wildlife counts from drone-mounted thermal camera surveys	original paper	methods	1	NA	n	NA	NA	NA	NA	NA	NA
49	388	biodiversity_and_conservation	31	13-14	Flight speed and time of day heavily influence rainforest canopy wildlife counts from drone-mounted thermal camera surveys	original paper	results	2	a	n	NA	NA	NA	NA	NA	NA
49	389	biodiversity_and_conservation	31	13-14	Flight speed and time of day heavily influence rainforest canopy wildlife counts from drone-mounted thermal camera surveys	original paper	results	2	b	n	NA	NA	NA	NA	NA	NA
49	390	biodiversity_and_conservation	31	13-14	Flight speed and time of day heavily influence rainforest canopy wildlife counts from drone-mounted thermal camera surveys	original paper	results	2	c	n	NA	NA	NA	NA	NA	NA
49	391	biodiversity_and_conservation	31	13-14	Flight speed and time of day heavily influence rainforest canopy wildlife counts from drone-mounted thermal camera surveys	original paper	results	2	d	n	NA	NA	NA	NA	NA	NA
49	392	biodiversity_and_conservation	31	13-14	Flight speed and time of day heavily influence rainforest canopy wildlife counts from drone-mounted thermal camera surveys	original paper	results	2	e	n	NA	NA	NA	NA	NA	NA
49	393	biodiversity_and_conservation	31	13-14	Flight speed and time of day heavily influence rainforest canopy wildlife counts from drone-mounted thermal camera surveys	original paper	results	3	a	y	box	y	IQR	n	n	NA
49	394	biodiversity_and_conservation	31	13-14	Flight speed and time of day heavily influence rainforest canopy wildlife counts from drone-mounted thermal camera surveys	original paper	results	3	b	y	box	y	IQR	n	n	NA
49	395	biodiversity_and_conservation	31	13-14	Flight speed and time of day heavily influence rainforest canopy wildlife counts from drone-mounted thermal camera surveys	original paper	results	3	c	y	box	y	IQR	n	n	NA
49	396	biodiversity_and_conservation	31	13-14	Flight speed and time of day heavily influence rainforest canopy wildlife counts from drone-mounted thermal camera surveys	original paper	results	3	d	y	box	y	IQR	n	n	NA
49	397	biodiversity_and_conservation	31	13-14	Flight speed and time of day heavily influence rainforest canopy wildlife counts from drone-mounted thermal camera surveys	original paper	results	3	e	y	box	y	IQR	n	n	NA
49	398	biodiversity_and_conservation	31	13-14	Flight speed and time of day heavily influence rainforest canopy wildlife counts from drone-mounted thermal camera surveys	original paper	results	3	f	y	box	y	IQR	n	n	NA
49	399	biodiversity_and_conservation	31	13-14	Flight speed and time of day heavily influence rainforest canopy wildlife counts from drone-mounted thermal camera surveys	original paper	results	4	a	y	box	y	IQR	n	n	NA
49	400	biodiversity_and_conservation	31	13-14	Flight speed and time of day heavily influence rainforest canopy wildlife counts from drone-mounted thermal camera surveys	original paper	results	4	b	y	box	y	IQR	n	n	NA
49	401	biodiversity_and_conservation	31	13-14	Flight speed and time of day heavily influence rainforest canopy wildlife counts from drone-mounted thermal camera surveys	original paper	results	4	c	y	box	y	IQR	n	n	NA
49	402	biodiversity_and_conservation	31	13-14	Flight speed and time of day heavily influence rainforest canopy wildlife counts from drone-mounted thermal camera surveys	original paper	results	4	d	y	box	y	IQR	n	n	NA
49	403	biodiversity_and_conservation	31	13-14	Flight speed and time of day heavily influence rainforest canopy wildlife counts from drone-mounted thermal camera surveys	original paper	results	4	e	y	box	y	IQR	n	n	NA
49	404	biodiversity_and_conservation	31	13-14	Flight speed and time of day heavily influence rainforest canopy wildlife counts from drone-mounted thermal camera surveys	original paper	results	4	f	y	box	y	IQR	n	n	NA
49	405	biodiversity_and_conservation	31	13-14	Flight speed and time of day heavily influence rainforest canopy wildlife counts from drone-mounted thermal camera surveys	original paper	results	5	a	y	box	y	IQR	n	n	NA
49	406	biodiversity_and_conservation	31	13-14	Flight speed and time of day heavily influence rainforest canopy wildlife counts from drone-mounted thermal camera surveys	original paper	results	5	b	y	box	y	IQR	n	n	NA
49	407	biodiversity_and_conservation	31	13-14	Flight speed and time of day heavily influence rainforest canopy wildlife counts from drone-mounted thermal camera surveys	original paper	results	5	c	y	box	y	IQR	n	n	NA
50	408	biodiversity_and_conservation	31	13-14	Multidecadal changes in fish composition and traits diversity in a marine park in the Gulf of California	original paper	methods	1	NA	n	NA	NA	NA	NA	NA	NA
50	409	biodiversity_and_conservation	31	13-14	Multidecadal changes in fish composition and traits diversity in a marine park in the Gulf of California	original paper	results	2	a	n	NA	NA	NA	NA	NA	NA
50	410	biodiversity_and_conservation	31	13-14	Multidecadal changes in fish composition and traits diversity in a marine park in the Gulf of California	original paper	results	2	b	n	NA	NA	NA	NA	NA	NA
50	411	biodiversity_and_conservation	31	13-14	Multidecadal changes in fish composition and traits diversity in a marine park in the Gulf of California	original paper	results	2	c	n	NA	NA	NA	NA	NA	NA
50	412	biodiversity_and_conservation	31	13-14	Multidecadal changes in fish composition and traits diversity in a marine park in the Gulf of California	original paper	results	2	d	n	NA	NA	NA	NA	NA	NA
50	413	biodiversity_and_conservation	31	13-14	Multidecadal changes in fish composition and traits diversity in a marine park in the Gulf of California	original paper	results	2	e	n	NA	NA	NA	NA	NA	NA
50	414	biodiversity_and_conservation	31	13-14	Multidecadal changes in fish composition and traits diversity in a marine park in the Gulf of California	original paper	results	2	f	n	NA	NA	NA	NA	NA	NA
50	415	biodiversity_and_conservation	31	13-14	Multidecadal changes in fish composition and traits diversity in a marine park in the Gulf of California	original paper	results	2	g	n	NA	NA	NA	NA	NA	NA
50	416	biodiversity_and_conservation	31	13-14	Multidecadal changes in fish composition and traits diversity in a marine park in the Gulf of California	original paper	results	2	h	n	NA	NA	NA	NA	NA	NA
50	417	biodiversity_and_conservation	31	13-14	Multidecadal changes in fish composition and traits diversity in a marine park in the Gulf of California	original paper	results	3	a	n	NA	NA	NA	NA	NA	NA
50	418	biodiversity_and_conservation	31	13-14	Multidecadal changes in fish composition and traits diversity in a marine park in the Gulf of California	original paper	results	3	b	n	NA	NA	NA	NA	NA	NA
50	419	biodiversity_and_conservation	31	13-14	Multidecadal changes in fish composition and traits diversity in a marine park in the Gulf of California	original paper	results	4	1	n	NA	NA	NA	NA	NA	NA
50	420	biodiversity_and_conservation	31	13-14	Multidecadal changes in fish composition and traits diversity in a marine park in the Gulf of California	original paper	results	4	2	n	NA	NA	NA	NA	NA	NA
50	421	biodiversity_and_conservation	31	13-14	Multidecadal changes in fish composition and traits diversity in a marine park in the Gulf of California	original paper	results	4	3	n	NA	NA	NA	NA	NA	NA
50	422	biodiversity_and_conservation	31	13-14	Multidecadal changes in fish composition and traits diversity in a marine park in the Gulf of California	original paper	results	4	4	n	NA	NA	NA	NA	NA	NA
50	423	biodiversity_and_conservation	31	13-14	Multidecadal changes in fish composition and traits diversity in a marine park in the Gulf of California	original paper	results	4	5	n	NA	NA	NA	NA	NA	NA
50	424	biodiversity_and_conservation	31	13-14	Multidecadal changes in fish composition and traits diversity in a marine park in the Gulf of California	original paper	results	4	6	n	NA	NA	NA	NA	NA	NA
50	425	biodiversity_and_conservation	31	13-14	Multidecadal changes in fish composition and traits diversity in a marine park in the Gulf of California	original paper	results	4	7	n	NA	NA	NA	NA	NA	NA
50	426	biodiversity_and_conservation	31	13-14	Multidecadal changes in fish composition and traits diversity in a marine park in the Gulf of California	original paper	results	4	8	n	NA	NA	NA	NA	NA	NA
50	427	biodiversity_and_conservation	31	13-14	Multidecadal changes in fish composition and traits diversity in a marine park in the Gulf of California	original paper	results	4	9	n	NA	NA	NA	NA	NA	NA
50	428	biodiversity_and_conservation	31	13-14	Multidecadal changes in fish composition and traits diversity in a marine park in the Gulf of California	original paper	results	4	10	n	NA	NA	NA	NA	NA	NA
50	429	biodiversity_and_conservation	31	13-14	Multidecadal changes in fish composition and traits diversity in a marine park in the Gulf of California	original paper	results	4	11	n	NA	NA	NA	NA	NA	NA
50	430	biodiversity_and_conservation	31	13-14	Multidecadal changes in fish composition and traits diversity in a marine park in the Gulf of California	original paper	results	4	12	n	NA	NA	NA	NA	NA	NA
50	431	biodiversity_and_conservation	31	13-14	Multidecadal changes in fish composition and traits diversity in a marine park in the Gulf of California	original paper	results	4	13	n	NA	NA	NA	NA	NA	NA
50	432	biodiversity_and_conservation	31	13-14	Multidecadal changes in fish composition and traits diversity in a marine park in the Gulf of California	original paper	results	4	14	n	NA	NA	NA	NA	NA	NA
50	433	biodiversity_and_conservation	31	13-14	Multidecadal changes in fish composition and traits diversity in a marine park in the Gulf of California	original paper	results	4	15	n	NA	NA	NA	NA	NA	NA
50	434	biodiversity_and_conservation	31	13-14	Multidecadal changes in fish composition and traits diversity in a marine park in the Gulf of California	original paper	results	4	16	n	NA	NA	NA	NA	NA	NA
50	435	biodiversity_and_conservation	31	13-14	Multidecadal changes in fish composition and traits diversity in a marine park in the Gulf of California	original paper	results	4	17	n	NA	NA	NA	NA	NA	NA
50	436	biodiversity_and_conservation	31	13-14	Multidecadal changes in fish composition and traits diversity in a marine park in the Gulf of California	original paper	results	4	18	n	NA	NA	NA	NA	NA	NA
50	437	biodiversity_and_conservation	31	13-14	Multidecadal changes in fish composition and traits diversity in a marine park in the Gulf of California	original paper	results	4	19	n	NA	NA	NA	NA	NA	NA
50	438	biodiversity_and_conservation	31	13-14	Multidecadal changes in fish composition and traits diversity in a marine park in the Gulf of California	original paper	results	4	20	n	NA	NA	NA	NA	NA	NA
50	439	biodiversity_and_conservation	31	13-14	Multidecadal changes in fish composition and traits diversity in a marine park in the Gulf of California	original paper	results	4	21	n	NA	NA	NA	NA	NA	NA
50	440	biodiversity_and_conservation	31	13-14	Multidecadal changes in fish composition and traits diversity in a marine park in the Gulf of California	original paper	results	4	22	n	NA	NA	NA	NA	NA	NA
50	441	biodiversity_and_conservation	31	13-14	Multidecadal changes in fish composition and traits diversity in a marine park in the Gulf of California	original paper	results	4	23	n	NA	NA	NA	NA	NA	NA
50	442	biodiversity_and_conservation	31	13-14	Multidecadal changes in fish composition and traits diversity in a marine park in the Gulf of California	original paper	results	4	24	n	NA	NA	NA	NA	NA	NA
50	443	biodiversity_and_conservation	31	13-14	Multidecadal changes in fish composition and traits diversity in a marine park in the Gulf of California	original paper	results	5	1	n	NA	NA	NA	NA	NA	NA
50	444	biodiversity_and_conservation	31	13-14	Multidecadal changes in fish composition and traits diversity in a marine park in the Gulf of California	original paper	results	5	2	n	NA	NA	NA	NA	NA	NA
50	445	biodiversity_and_conservation	31	13-14	Multidecadal changes in fish composition and traits diversity in a marine park in the Gulf of California	original paper	results	5	3	n	NA	NA	NA	NA	NA	NA
50	446	biodiversity_and_conservation	31	13-14	Multidecadal changes in fish composition and traits diversity in a marine park in the Gulf of California	original paper	results	5	4	n	NA	NA	NA	NA	NA	NA
50	447	biodiversity_and_conservation	31	13-14	Multidecadal changes in fish composition and traits diversity in a marine park in the Gulf of California	original paper	results	5	5	n	NA	NA	NA	NA	NA	NA
50	448	biodiversity_and_conservation	31	13-14	Multidecadal changes in fish composition and traits diversity in a marine park in the Gulf of California	original paper	results	5	6	n	NA	NA	NA	NA	NA	NA
50	449	biodiversity_and_conservation	31	13-14	Multidecadal changes in fish composition and traits diversity in a marine park in the Gulf of California	original paper	results	5	7	n	NA	NA	NA	NA	NA	NA
50	450	biodiversity_and_conservation	31	13-14	Multidecadal changes in fish composition and traits diversity in a marine park in the Gulf of California	original paper	results	5	8	n	NA	NA	NA	NA	NA	NA
50	451	biodiversity_and_conservation	31	13-14	Multidecadal changes in fish composition and traits diversity in a marine park in the Gulf of California	original paper	results	5	9	n	NA	NA	NA	NA	NA	NA
50	452	biodiversity_and_conservation	31	13-14	Multidecadal changes in fish composition and traits diversity in a marine park in the Gulf of California	original paper	results	5	10	n	NA	NA	NA	NA	NA	NA
50	453	biodiversity_and_conservation	31	13-14	Multidecadal changes in fish composition and traits diversity in a marine park in the Gulf of California	original paper	results	5	11	n	NA	NA	NA	NA	NA	NA
50	454	biodiversity_and_conservation	31	13-14	Multidecadal changes in fish composition and traits diversity in a marine park in the Gulf of California	original paper	discussion	6	a	n	NA	NA	NA	NA	NA	NA
50	455	biodiversity_and_conservation	31	13-14	Multidecadal changes in fish composition and traits diversity in a marine park in the Gulf of California	original paper	discussion	6	b	n	NA	NA	NA	NA	NA	NA
50	456	biodiversity_and_conservation	31	13-14	Multidecadal changes in fish composition and traits diversity in a marine park in the Gulf of California	original paper	discussion	6	c	n	NA	NA	NA	NA	NA	NA
50	457	biodiversity_and_conservation	31	13-14	Multidecadal changes in fish composition and traits diversity in a marine park in the Gulf of California	original paper	discussion	6	d	n	NA	NA	NA	NA	NA	NA
50	458	biodiversity_and_conservation	31	13-14	Multidecadal changes in fish composition and traits diversity in a marine park in the Gulf of California	original paper	discussion	7	NA	n	NA	NA	NA	NA	NA	NA
51	459	biodiversity_and_conservation	31	13-14	Simulating the potential forest ranges in an old land: the case for Turkey’s forests	original paper	introduction	1	NA	n	NA	NA	NA	NA	NA	NA
51	460	biodiversity_and_conservation	31	13-14	Simulating the potential forest ranges in an old land: the case for Turkey’s forests	original paper	introduction	2	NA	n	NA	NA	NA	NA	NA	NA
51	461	biodiversity_and_conservation	31	13-14	Simulating the potential forest ranges in an old land: the case for Turkey’s forests	original paper	results	3	a	n	NA	NA	NA	NA	NA	NA
51	462	biodiversity_and_conservation	31	13-14	Simulating the potential forest ranges in an old land: the case for Turkey’s forests	original paper	results	3	b	n	NA	NA	NA	NA	NA	NA
51	463	biodiversity_and_conservation	31	13-14	Simulating the potential forest ranges in an old land: the case for Turkey’s forests	original paper	results	3	c	n	NA	NA	NA	NA	NA	NA
51	464	biodiversity_and_conservation	31	13-14	Simulating the potential forest ranges in an old land: the case for Turkey’s forests	original paper	results	3	d	n	NA	NA	NA	NA	NA	NA
51	465	biodiversity_and_conservation	31	13-14	Simulating the potential forest ranges in an old land: the case for Turkey’s forests	original paper	results	4	a	n	NA	NA	NA	NA	NA	NA
51	466	biodiversity_and_conservation	31	13-14	Simulating the potential forest ranges in an old land: the case for Turkey’s forests	original paper	results	4	b	n	NA	NA	NA	NA	NA	NA
51	467	biodiversity_and_conservation	31	13-14	Simulating the potential forest ranges in an old land: the case for Turkey’s forests	original paper	results	4	c	n	NA	NA	NA	NA	NA	NA
51	468	biodiversity_and_conservation	31	13-14	Simulating the potential forest ranges in an old land: the case for Turkey’s forests	original paper	results	5	1	n	NA	NA	NA	NA	NA	NA
51	469	biodiversity_and_conservation	31	13-14	Simulating the potential forest ranges in an old land: the case for Turkey’s forests	original paper	results	5	2	n	NA	NA	NA	NA	NA	NA
51	470	biodiversity_and_conservation	31	13-14	Simulating the potential forest ranges in an old land: the case for Turkey’s forests	original paper	results	5	3	n	NA	NA	NA	NA	NA	NA
51	471	biodiversity_and_conservation	31	13-14	Simulating the potential forest ranges in an old land: the case for Turkey’s forests	original paper	results	5	4	n	NA	NA	NA	NA	NA	NA
51	472	biodiversity_and_conservation	31	13-14	Simulating the potential forest ranges in an old land: the case for Turkey’s forests	original paper	results	5	5	n	NA	NA	NA	NA	NA	NA
51	473	biodiversity_and_conservation	31	13-14	Simulating the potential forest ranges in an old land: the case for Turkey’s forests	original paper	results	5	6	n	NA	NA	NA	NA	NA	NA
51	474	biodiversity_and_conservation	31	13-14	Simulating the potential forest ranges in an old land: the case for Turkey’s forests	original paper	results	5	7	n	NA	NA	NA	NA	NA	NA
51	475	biodiversity_and_conservation	31	13-14	Simulating the potential forest ranges in an old land: the case for Turkey’s forests	original paper	results	5	8	n	NA	NA	NA	NA	NA	NA
51	476	biodiversity_and_conservation	31	13-14	Simulating the potential forest ranges in an old land: the case for Turkey’s forests	original paper	results	6	NA	n	NA	NA	NA	NA	NA	NA
52	477	biodiversity_and_conservation	31	13-14	Maintaining remnant vegetation along with plant diversification in vineyards is optimal for conserving arthropods in an agricultural mosaic in a biodiversity-rich region	original paper	methods	1	NA	n	NA	NA	NA	NA	NA	NA
52	478	biodiversity_and_conservation	31	13-14	Maintaining remnant vegetation along with plant diversification in vineyards is optimal for conserving arthropods in an agricultural mosaic in a biodiversity-rich region	original paper	results	2	a	y	boxplot_stacked_dot	median	IQR	n	stacked dot	NA
52	479	biodiversity_and_conservation	31	13-14	Maintaining remnant vegetation along with plant diversification in vineyards is optimal for conserving arthropods in an agricultural mosaic in a biodiversity-rich region	original paper	results	2	b	y	boxplot_stacked_dot	median	IQR	n	stacked dot	NA
52	480	biodiversity_and_conservation	31	13-14	Maintaining remnant vegetation along with plant diversification in vineyards is optimal for conserving arthropods in an agricultural mosaic in a biodiversity-rich region	original paper	results	2	c	y	boxplot_stacked_dot	median	IQR	n	stacked dot	NA
52	481	biodiversity_and_conservation	31	13-14	Maintaining remnant vegetation along with plant diversification in vineyards is optimal for conserving arthropods in an agricultural mosaic in a biodiversity-rich region	original paper	results	3	a	n	NA	NA	NA	NA	NA	NA
52	482	biodiversity_and_conservation	31	13-14	Maintaining remnant vegetation along with plant diversification in vineyards is optimal for conserving arthropods in an agricultural mosaic in a biodiversity-rich region	original paper	results	3	b	n	NA	NA	NA	NA	NA	NA
52	483	biodiversity_and_conservation	31	13-14	Maintaining remnant vegetation along with plant diversification in vineyards is optimal for conserving arthropods in an agricultural mosaic in a biodiversity-rich region	original paper	results	3	c	n	NA	NA	NA	NA	NA	NA
52	484	biodiversity_and_conservation	31	13-14	Maintaining remnant vegetation along with plant diversification in vineyards is optimal for conserving arthropods in an agricultural mosaic in a biodiversity-rich region	original paper	results	3	d	n	NA	NA	NA	NA	NA	NA
52	485	biodiversity_and_conservation	31	13-14	Maintaining remnant vegetation along with plant diversification in vineyards is optimal for conserving arthropods in an agricultural mosaic in a biodiversity-rich region	original paper	results	3	e	n	NA	NA	NA	NA	NA	NA
52	486	biodiversity_and_conservation	31	13-14	Maintaining remnant vegetation along with plant diversification in vineyards is optimal for conserving arthropods in an agricultural mosaic in a biodiversity-rich region	original paper	results	3	f	n	NA	NA	NA	NA	NA	NA
52	487	biodiversity_and_conservation	31	13-14	Maintaining remnant vegetation along with plant diversification in vineyards is optimal for conserving arthropods in an agricultural mosaic in a biodiversity-rich region	original paper	results	4	a	y	boxplot_stacked_dot	median	IQR	n	stacked dot	NA
52	488	biodiversity_and_conservation	31	13-14	Maintaining remnant vegetation along with plant diversification in vineyards is optimal for conserving arthropods in an agricultural mosaic in a biodiversity-rich region	original paper	results	4	b	y	boxplot_stacked_dot	median	IQR	n	stacked dot	NA
52	489	biodiversity_and_conservation	31	13-14	Maintaining remnant vegetation along with plant diversification in vineyards is optimal for conserving arthropods in an agricultural mosaic in a biodiversity-rich region	original paper	results	4	c	y	boxplot_stacked_dot	median	IQR	n	stacked dot	NA
53	490	biodiversity_and_conservation	31	13-14	Comparison of methods for the automatic classification of forest habitat types in the Southern Alps—Application to ecological data from the French national forest inventory	original paper	methods	1	a	n	NA	NA	NA	NA	NA	NA
53	491	biodiversity_and_conservation	31	13-14	Comparison of methods for the automatic classification of forest habitat types in the Southern Alps—Application to ecological data from the French national forest inventory	original paper	methods	1	b	n	NA	NA	NA	NA	NA	NA
53	492	biodiversity_and_conservation	31	13-14	Comparison of methods for the automatic classification of forest habitat types in the Southern Alps—Application to ecological data from the French national forest inventory	original paper	methods	1	c	n	NA	NA	NA	NA	NA	NA
53	493	biodiversity_and_conservation	31	13-14	Comparison of methods for the automatic classification of forest habitat types in the Southern Alps—Application to ecological data from the French national forest inventory	original paper	methods	2	NA	n	NA	NA	NA	NA	NA	NA
53	494	biodiversity_and_conservation	31	13-14	Comparison of methods for the automatic classification of forest habitat types in the Southern Alps—Application to ecological data from the French national forest inventory	original paper	results	3	a	n	NA	NA	NA	NA	NA	NA
53	495	biodiversity_and_conservation	31	13-14	Comparison of methods for the automatic classification of forest habitat types in the Southern Alps—Application to ecological data from the French national forest inventory	original paper	results	3	b	n	NA	NA	NA	NA	NA	NA
53	496	biodiversity_and_conservation	31	13-14	Comparison of methods for the automatic classification of forest habitat types in the Southern Alps—Application to ecological data from the French national forest inventory	original paper	results	3	c	n	NA	NA	NA	NA	NA	NA
54	497	biodiversity_and_conservation	31	13-14	Commentary to biodiversity and conservation Upgrading Birgus: lessons for invertebrate conservation	commentary	NA	NA	NA	NA	NA	NA	NA	NA	NA	NA
55	498	biodiversity_and_conservation	31	13-14	Correction: Human highly modified landscapes restrict gene flow of the largest neotropical canid, the maned wolf	correction	NA	NA	NA	NA	NA	NA	NA	NA	NA	NA
56	499	ecology_and_evolution	13	1	The Environmental Data Initiative: Connecting the past to the future through data reuse	research article	introduction	1	NA	n	NA	NA	NA	NA	NA	NA
56	500	ecology_and_evolution	13	1	The Environmental Data Initiative: Connecting the past to the future through data reuse	research article	introduction	2	NA	n	NA	NA	NA	NA	NA	NA
56	501	ecology_and_evolution	13	1	The Environmental Data Initiative: Connecting the past to the future through data reuse	research article	results	3	NA	n	NA	NA	NA	NA	NA	NA
56	502	ecology_and_evolution	13	1	The Environmental Data Initiative: Connecting the past to the future through data reuse	research article	results	4	NA	n	NA	NA	NA	NA	NA	NA
56	503	ecology_and_evolution	13	1	The Environmental Data Initiative: Connecting the past to the future through data reuse	research article	results	5	NA	n	NA	NA	NA	NA	NA	NA
56	504	ecology_and_evolution	13	1	The Environmental Data Initiative: Connecting the past to the future through data reuse	research article	results	6	NA	n	NA	NA	NA	NA	NA	NA
56	505	ecology_and_evolution	13	1	The Environmental Data Initiative: Connecting the past to the future through data reuse	research article	results	7	NA	n	NA	NA	NA	NA	NA	NA
56	506	ecology_and_evolution	13	1	The Environmental Data Initiative: Connecting the past to the future through data reuse	research article	results	8	NA	n	NA	NA	NA	NA	NA	NA
56	507	ecology_and_evolution	13	1	The Environmental Data Initiative: Connecting the past to the future through data reuse	research article	results	9	NA	n	NA	NA	NA	NA	NA	NA
57	508	ecology_and_evolution	13	1	Crayfish population size under different routes of pathogen transmission	research article	methods	1	NA	n	NA	NA	NA	NA	NA	NA
57	509	ecology_and_evolution	13	1	Crayfish population size under different routes of pathogen transmission	research article	methods	2	a	n	NA	NA	NA	NA	NA	NA
57	510	ecology_and_evolution	13	1	Crayfish population size under different routes of pathogen transmission	research article	methods	2	b	n	NA	NA	NA	NA	NA	NA
57	511	ecology_and_evolution	13	1	Crayfish population size under different routes of pathogen transmission	research article	methods	2	c	n	NA	NA	NA	NA	NA	NA
57	512	ecology_and_evolution	13	1	Crayfish population size under different routes of pathogen transmission	research article	methods	2	d	n	NA	NA	NA	NA	NA	NA
57	513	ecology_and_evolution	13	1	Crayfish population size under different routes of pathogen transmission	research article	results	3	a	n	NA	NA	NA	NA	NA	NA
57	514	ecology_and_evolution	13	1	Crayfish population size under different routes of pathogen transmission	research article	results	3	b	n	NA	NA	NA	NA	NA	NA
57	515	ecology_and_evolution	13	1	Crayfish population size under different routes of pathogen transmission	research article	results	4	a	n	NA	NA	NA	NA	NA	NA
57	516	ecology_and_evolution	13	1	Crayfish population size under different routes of pathogen transmission	research article	results	4	b	n	NA	NA	NA	NA	NA	NA
57	517	ecology_and_evolution	13	1	Crayfish population size under different routes of pathogen transmission	research article	results	5	a	n	NA	NA	NA	NA	NA	NA
57	518	ecology_and_evolution	13	1	Crayfish population size under different routes of pathogen transmission	research article	results	5	b	n	NA	NA	NA	NA	NA	NA
57	519	ecology_and_evolution	13	1	Crayfish population size under different routes of pathogen transmission	research article	results	5	c	n	NA	NA	NA	NA	NA	NA
57	520	ecology_and_evolution	13	1	Crayfish population size under different routes of pathogen transmission	research article	results	5	d	n	NA	NA	NA	NA	NA	NA
57	521	ecology_and_evolution	13	1	Crayfish population size under different routes of pathogen transmission	research article	results	6	a	n	NA	NA	NA	NA	NA	NA
57	522	ecology_and_evolution	13	1	Crayfish population size under different routes of pathogen transmission	research article	results	6	b	n	NA	NA	NA	NA	NA	NA
57	523	ecology_and_evolution	13	1	Crayfish population size under different routes of pathogen transmission	research article	results	7	a	n	NA	NA	NA	NA	NA	NA
57	524	ecology_and_evolution	13	1	Crayfish population size under different routes of pathogen transmission	research article	results	7	b	n	NA	NA	NA	NA	NA	NA
57	525	ecology_and_evolution	13	1	Crayfish population size under different routes of pathogen transmission	research article	results	7	c	n	NA	NA	NA	NA	NA	NA
57	526	ecology_and_evolution	13	1	Crayfish population size under different routes of pathogen transmission	research article	results	7	d	n	NA	NA	NA	NA	NA	NA
57	527	ecology_and_evolution	13	1	Crayfish population size under different routes of pathogen transmission	research article	results	8	a	n	NA	NA	NA	NA	NA	NA
57	528	ecology_and_evolution	13	1	Crayfish population size under different routes of pathogen transmission	research article	results	8	b	n	NA	NA	NA	NA	NA	NA
57	529	ecology_and_evolution	13	1	Crayfish population size under different routes of pathogen transmission	research article	results	9	a	n	NA	NA	NA	NA	NA	NA
57	530	ecology_and_evolution	13	1	Crayfish population size under different routes of pathogen transmission	research article	results	9	b	n	NA	NA	NA	NA	NA	NA
57	531	ecology_and_evolution	13	1	Crayfish population size under different routes of pathogen transmission	research article	results	9	c	n	NA	NA	NA	NA	NA	NA
57	532	ecology_and_evolution	13	1	Crayfish population size under different routes of pathogen transmission	research article	results	9	d	n	NA	NA	NA	NA	NA	NA
58	533	ecology_and_evolution	13	1	Pooling robustness in distance sampling: Avoiding bias when there is unmodelled heterogeneity	research article	introduction	1	NA	n	NA	NA	NA	NA	NA	NA
58	534	ecology_and_evolution	13	1	Pooling robustness in distance sampling: Avoiding bias when there is unmodelled heterogeneity	research article	methods	2	a	n	NA	NA	NA	NA	NA	NA
58	535	ecology_and_evolution	13	1	Pooling robustness in distance sampling: Avoiding bias when there is unmodelled heterogeneity	research article	methods	2	b	n	NA	NA	NA	NA	NA	NA
58	536	ecology_and_evolution	13	1	Pooling robustness in distance sampling: Avoiding bias when there is unmodelled heterogeneity	research article	results	3	NA	y	box	median estimate	1.5x interquartile plus outliers	n	n	NA
58	537	ecology_and_evolution	13	1	Pooling robustness in distance sampling: Avoiding bias when there is unmodelled heterogeneity	research article	results	4	a	y	box	median estimate	1.5x interquartile plus outliers	n	n	NA
58	538	ecology_and_evolution	13	1	Pooling robustness in distance sampling: Avoiding bias when there is unmodelled heterogeneity	research article	results	4	b	y	box	median estimate	1.5x interquartile plus outliers	n	n	NA
58	539	ecology_and_evolution	13	1	Pooling robustness in distance sampling: Avoiding bias when there is unmodelled heterogeneity	research article	results	5	NA	n	NA	NA	NA	NA	NA	NA
58	540	ecology_and_evolution	13	1	Pooling robustness in distance sampling: Avoiding bias when there is unmodelled heterogeneity	research article	results	6	NA	n	NA	NA	NA	NA	NA	model data
58	541	ecology_and_evolution	13	1	Pooling robustness in distance sampling: Avoiding bias when there is unmodelled heterogeneity	research article	discussion	7	NA	NA	NA	NA	NA	NA	NA	NA
59	542	ecology_and_evolution	13	1	Genomic investigation refutes record of most diverged avian hybrid	nature note	NA	NA	NA	NA	NA	NA	NA	NA	NA	NA
60	543	ecology_and_evolution	13	1	Differences in the behavior and diet between shoaling and solitary surgeonfish (Acanthurus triostegus)	research article	results	1	a	y	box	median	IQR	n	n	NA
60	544	ecology_and_evolution	13	1	Differences in the behavior and diet between shoaling and solitary surgeonfish (Acanthurus triostegus)	research article	results	1	b	y	box	median	IQR	n	n	NA
60	545	ecology_and_evolution	13	1	Differences in the behavior and diet between shoaling and solitary surgeonfish (Acanthurus triostegus)	research article	results	1	c	y	box	median	IQR	n	n	NA
60	546	ecology_and_evolution	13	1	Differences in the behavior and diet between shoaling and solitary surgeonfish (Acanthurus triostegus)	research article	results	2	a	n	NA	NA	NA	NA	NA	NA
60	547	ecology_and_evolution	13	1	Differences in the behavior and diet between shoaling and solitary surgeonfish (Acanthurus triostegus)	research article	results	2	b	n	NA	NA	NA	NA	NA	NA
60	548	ecology_and_evolution	13	1	Differences in the behavior and diet between shoaling and solitary surgeonfish (Acanthurus triostegus)	research article	results	2	c	n	NA	NA	NA	NA	NA	NA
60	549	ecology_and_evolution	13	1	Differences in the behavior and diet between shoaling and solitary surgeonfish (Acanthurus triostegus)	research article	results	3	a	n	NA	NA	NA	NA	NA	NA
60	550	ecology_and_evolution	13	1	Differences in the behavior and diet between shoaling and solitary surgeonfish (Acanthurus triostegus)	research article	results	3	b	n	NA	NA	NA	NA	NA	NA
60	551	ecology_and_evolution	13	1	Differences in the behavior and diet between shoaling and solitary surgeonfish (Acanthurus triostegus)	research article	results	4	a	y	box	median	IQR	n	n	NA
60	552	ecology_and_evolution	13	1	Differences in the behavior and diet between shoaling and solitary surgeonfish (Acanthurus triostegus)	research article	results	4	b	y	box	median	IQR	n	n	NA
60	553	ecology_and_evolution	13	1	Differences in the behavior and diet between shoaling and solitary surgeonfish (Acanthurus triostegus)	research article	results	4	c	y	box	median	IQR	n	n	NA
61	554	ecology_and_evolution	13	1	Chloroplast phylogenomics and the taxonomy of Saxifraga section Ciliatae (Saxifragaceae)	research article	results	1	NA	n	NA	NA	NA	NA	NA	NA
61	555	ecology_and_evolution	13	1	Chloroplast phylogenomics and the taxonomy of Saxifraga section Ciliatae (Saxifragaceae)	research article	results	2	NA	n	NA	NA	NA	NA	NA	NA
61	556	ecology_and_evolution	13	1	Chloroplast phylogenomics and the taxonomy of Saxifraga section Ciliatae (Saxifragaceae)	research article	results	3	NA	n	NA	NA	NA	NA	NA	NA
61	557	ecology_and_evolution	13	1	Chloroplast phylogenomics and the taxonomy of Saxifraga section Ciliatae (Saxifragaceae)	research article	results	4	NA	n	NA	NA	NA	NA	NA	NA
62	558	ecology_and_evolution	13	1	Evidence of the niche expansion of crofton weed following invasion in China	research article	methods	1	NA	n	NA	NA	NA	NA	NA	NA
62	559	ecology_and_evolution	13	1	Evidence of the niche expansion of crofton weed following invasion in China	research article	results	2	a	n	NA	NA	NA	NA	NA	NA
62	560	ecology_and_evolution	13	1	Evidence of the niche expansion of crofton weed following invasion in China	research article	results	2	b	n	NA	NA	NA	NA	NA	NA
62	561	ecology_and_evolution	13	1	Evidence of the niche expansion of crofton weed following invasion in China	research article	results	3	a	n	NA	NA	NA	NA	NA	NA
62	562	ecology_and_evolution	13	1	Evidence of the niche expansion of crofton weed following invasion in China	research article	results	3	b	n	NA	NA	NA	NA	NA	NA
62	563	ecology_and_evolution	13	1	Evidence of the niche expansion of crofton weed following invasion in China	research article	results	3	c	n	NA	NA	NA	NA	NA	NA
62	564	ecology_and_evolution	13	1	Evidence of the niche expansion of crofton weed following invasion in China	research article	results	3	d	n	NA	NA	NA	NA	NA	NA
62	565	ecology_and_evolution	13	1	Evidence of the niche expansion of crofton weed following invasion in China	research article	results	4	panel 1	n	NA	NA	NA	NA	NA	NA
62	566	ecology_and_evolution	13	1	Evidence of the niche expansion of crofton weed following invasion in China	research article	results	4	panel 2	n	NA	NA	NA	NA	NA	NA
62	567	ecology_and_evolution	13	1	Evidence of the niche expansion of crofton weed following invasion in China	research article	results	4	panel 3	n	NA	NA	NA	NA	NA	NA
62	568	ecology_and_evolution	13	1	Evidence of the niche expansion of crofton weed following invasion in China	research article	results	5	panel 1	n	NA	NA	NA	NA	NA	NA
62	569	ecology_and_evolution	13	1	Evidence of the niche expansion of crofton weed following invasion in China	research article	results	5	panel 2	n	NA	NA	NA	NA	NA	NA
62	570	ecology_and_evolution	13	1	Evidence of the niche expansion of crofton weed following invasion in China	research article	results	5	panel 3	n	NA	NA	NA	NA	NA	NA
62	571	ecology_and_evolution	13	1	Evidence of the niche expansion of crofton weed following invasion in China	research article	results	5	panel 4	n	NA	NA	NA	NA	NA	NA
62	572	ecology_and_evolution	13	1	Evidence of the niche expansion of crofton weed following invasion in China	research article	results	5	panel 5	n	NA	NA	NA	NA	NA	NA
62	573	ecology_and_evolution	13	1	Evidence of the niche expansion of crofton weed following invasion in China	research article	results	5	panel 6	n	NA	NA	NA	NA	NA	NA
62	574	ecology_and_evolution	13	1	Evidence of the niche expansion of crofton weed following invasion in China	research article	results	5	panel 7	n	NA	NA	NA	NA	NA	NA
62	575	ecology_and_evolution	13	1	Evidence of the niche expansion of crofton weed following invasion in China	research article	results	6	NA	n	NA	NA	NA	NA	NA	NA
62	576	ecology_and_evolution	13	1	Evidence of the niche expansion of crofton weed following invasion in China	research article	results	7	NA	n	NA	NA	NA	NA	NA	NA
63	577	ecology_and_evolution	13	1	Plasticity in oviposition and foraging behavior in the invasive pest Drosophila suzukii across natural and agricultural landscapes	research article	results	1	a	y	bar	mean	SEM	n	n	NA
63	578	ecology_and_evolution	13	1	Plasticity in oviposition and foraging behavior in the invasive pest Drosophila suzukii across natural and agricultural landscapes	research article	results	1	b	y	bar	mean	SEM	n	n	NA
63	579	ecology_and_evolution	13	1	Plasticity in oviposition and foraging behavior in the invasive pest Drosophila suzukii across natural and agricultural landscapes	research article	results	2	a	y	dot_and_whisker	mean	SEM	n	n	NA
63	580	ecology_and_evolution	13	1	Plasticity in oviposition and foraging behavior in the invasive pest Drosophila suzukii across natural and agricultural landscapes	research article	results	2	b	y	dot_and_whisker	mean	SEM	n	n	NA
63	581	ecology_and_evolution	13	1	Plasticity in oviposition and foraging behavior in the invasive pest Drosophila suzukii across natural and agricultural landscapes	research article	results	3	panel 1	y	bar	mean	SEM	n	n	NA
63	582	ecology_and_evolution	13	1	Plasticity in oviposition and foraging behavior in the invasive pest Drosophila suzukii across natural and agricultural landscapes	research article	results	3	panel 2	y	bar	mean	SEM	n	n	NA
63	583	ecology_and_evolution	13	1	Plasticity in oviposition and foraging behavior in the invasive pest Drosophila suzukii across natural and agricultural landscapes	research article	results	3	panel 3	y	bar	mean	SEM	n	n	NA
63	584	ecology_and_evolution	13	1	Plasticity in oviposition and foraging behavior in the invasive pest Drosophila suzukii across natural and agricultural landscapes	research article	results	3	panel 4	y	bar	mean	SEM	n	n	NA
63	585	ecology_and_evolution	13	1	Plasticity in oviposition and foraging behavior in the invasive pest Drosophila suzukii across natural and agricultural landscapes	research article	results	4	NA	y	bar	mean	SEM	n	n	NA
64	586	ecology_and_evolution	13	1	The spectral composition of a white light influences its attractiveness to Culex pipiens mosquitoes	research article	methods	1	NA	n	NA	NA	NA	NA	NA	NA
64	587	ecology_and_evolution	13	1	The spectral composition of a white light influences its attractiveness to Culex pipiens mosquitoes	research article	methods	2	a	n	NA	NA	NA	NA	NA	NA
64	588	ecology_and_evolution	13	1	The spectral composition of a white light influences its attractiveness to Culex pipiens mosquitoes	research article	methods	2	b	n	NA	NA	NA	NA	NA	NA
64	589	ecology_and_evolution	13	1	The spectral composition of a white light influences its attractiveness to Culex pipiens mosquitoes	research article	methods	2	c	y	box	mean	NA	NA	y	NA
64	590	ecology_and_evolution	13	1	The spectral composition of a white light influences its attractiveness to Culex pipiens mosquitoes	research article	methods	3	a	n	NA	NA	NA	NA	NA	NA
64	591	ecology_and_evolution	13	1	The spectral composition of a white light influences its attractiveness to Culex pipiens mosquitoes	research article	methods	3	b	n	NA	NA	NA	NA	NA	NA
64	592	ecology_and_evolution	13	1	The spectral composition of a white light influences its attractiveness to Culex pipiens mosquitoes	research article	results	4	a	n	NA	NA	NA	NA	NA	NA
64	593	ecology_and_evolution	13	1	The spectral composition of a white light influences its attractiveness to Culex pipiens mosquitoes	research article	results	4	b	n	NA	NA	NA	NA	NA	NA
64	594	ecology_and_evolution	13	1	The spectral composition of a white light influences its attractiveness to Culex pipiens mosquitoes	research article	results	4	c	n	NA	NA	NA	NA	NA	NA
64	595	ecology_and_evolution	13	1	The spectral composition of a white light influences its attractiveness to Culex pipiens mosquitoes	research article	results	4	d	n	NA	NA	NA	NA	NA	NA
64	596	ecology_and_evolution	13	1	The spectral composition of a white light influences its attractiveness to Culex pipiens mosquitoes	research article	results	4	e	n	NA	NA	NA	NA	NA	NA
64	597	ecology_and_evolution	13	1	The spectral composition of a white light influences its attractiveness to Culex pipiens mosquitoes	research article	results	4	f	n	NA	NA	NA	NA	NA	NA
64	598	ecology_and_evolution	13	1	The spectral composition of a white light influences its attractiveness to Culex pipiens mosquitoes	research article	results	4	g	n	NA	NA	NA	NA	NA	NA
65	599	ecology_and_evolution	13	1	Harsh nutritional environment has positive and negative consequences for family living in a burying beetle	research article	introduction	1	NA	n	NA	NA	NA	NA	NA	NA
65	600	ecology_and_evolution	13	1	Harsh nutritional environment has positive and negative consequences for family living in a burying beetle	research article	methods	2	1	n	NA	NA	NA	NA	NA	NA
65	601	ecology_and_evolution	13	1	Harsh nutritional environment has positive and negative consequences for family living in a burying beetle	research article	methods	2	2	n	NA	NA	NA	NA	NA	NA
65	602	ecology_and_evolution	13	1	Harsh nutritional environment has positive and negative consequences for family living in a burying beetle	research article	results	2	3	n	NA	NA	NA	NA	NA	NA
65	603	ecology_and_evolution	13	1	Harsh nutritional environment has positive and negative consequences for family living in a burying beetle	research article	results	2	4	n	NA	NA	NA	NA	NA	NA
65	604	ecology_and_evolution	13	1	Harsh nutritional environment has positive and negative consequences for family living in a burying beetle	research article	results	2	5	n	NA	NA	NA	NA	NA	NA
65	605	ecology_and_evolution	13	1	Harsh nutritional environment has positive and negative consequences for family living in a burying beetle	research article	results	2	6	n	NA	NA	NA	NA	NA	NA
65	606	ecology_and_evolution	13	1	Harsh nutritional environment has positive and negative consequences for family living in a burying beetle	research article	results	2	7	n	NA	NA	NA	NA	NA	NA
65	607	ecology_and_evolution	13	1	Harsh nutritional environment has positive and negative consequences for family living in a burying beetle	research article	results	2	8	n	NA	NA	NA	NA	NA	NA
65	608	ecology_and_evolution	13	1	Harsh nutritional environment has positive and negative consequences for family living in a burying beetle	research article	results	3	NA	y	dot_and_boxplot	mean;median	IQR	n	jittered	legend is wrong, says whiskers show minimum/maximum range even though some outliers are not included
65	609	ecology_and_evolution	13	1	Harsh nutritional environment has positive and negative consequences for family living in a burying beetle	research article	results	4	NA	y	dot_and_boxplot	mean;median	IQR	n	jittered	legend is wrong, says whiskers show minimum/maximum range even though some outliers are not included
65	610	ecology_and_evolution	13	1	Harsh nutritional environment has positive and negative consequences for family living in a burying beetle	research article	results	5	NA	y	dot_and_boxplot	mean;median	IQR	n	jittered	legend is wrong, says whiskers show minimum/maximum range even though some outliers are not included
65	611	ecology_and_evolution	13	1	Harsh nutritional environment has positive and negative consequences for family living in a burying beetle	research article	results	6	NA	y	dot_and_boxplot	mean;median	IQR	n	jittered	legend is wrong, says whiskers show minimum/maximum range even though some outliers are not included
66	612	ecology_and_evolution	13	1	Diet composition and selection of Père David's deer in Hubei Shishou Milu National Nature Reserve, China	research article	methods	1	NA	n	NA	NA	NA	NA	NA	NA
66	613	ecology_and_evolution	13	1	Diet composition and selection of Père David's deer in Hubei Shishou Milu National Nature Reserve, China	research article	results	2	1	n	NA	NA	NA	NA	NA	NA
66	614	ecology_and_evolution	13	1	Diet composition and selection of Père David's deer in Hubei Shishou Milu National Nature Reserve, China	research article	results	2	2	n	NA	NA	NA	NA	NA	NA
66	615	ecology_and_evolution	13	1	Diet composition and selection of Père David's deer in Hubei Shishou Milu National Nature Reserve, China	research article	results	2	3	n	NA	NA	NA	NA	NA	NA
66	616	ecology_and_evolution	13	1	Diet composition and selection of Père David's deer in Hubei Shishou Milu National Nature Reserve, China	research article	results	2	4	n	NA	NA	NA	NA	NA	NA
66	617	ecology_and_evolution	13	1	Diet composition and selection of Père David's deer in Hubei Shishou Milu National Nature Reserve, China	research article	results	2	5	n	NA	NA	NA	NA	NA	NA
66	618	ecology_and_evolution	13	1	Diet composition and selection of Père David's deer in Hubei Shishou Milu National Nature Reserve, China	research article	results	3	1	y	notched_boxplot	y	CI and outliers	n	n	not sure about distribution as interquartile range replaced by 75% confidence interval; also not sure if these should all be different panels
66	619	ecology_and_evolution	13	1	Diet composition and selection of Père David's deer in Hubei Shishou Milu National Nature Reserve, China	research article	results	3	2	y	notched_boxplot	y	CI and outliers	n	n	not sure about distribution as interquartile range replaced by 75% confidence interval; also not sure if these should all be different panels
66	620	ecology_and_evolution	13	1	Diet composition and selection of Père David's deer in Hubei Shishou Milu National Nature Reserve, China	research article	results	3	3	y	notched_boxplot	y	CI and outliers	n	n	not sure about distribution as interquartile range replaced by 75% confidence interval; also not sure if these should all be different panels
66	621	ecology_and_evolution	13	1	Diet composition and selection of Père David's deer in Hubei Shishou Milu National Nature Reserve, China	research article	results	3	4	y	notched_boxplot	y	CI and outliers	n	n	not sure about distribution as interquartile range replaced by 75% confidence interval; also not sure if these should all be different panels
66	622	ecology_and_evolution	13	1	Diet composition and selection of Père David's deer in Hubei Shishou Milu National Nature Reserve, China	research article	results	3	5	y	notched_boxplot	y	CI and outliers	n	n	not sure about distribution as interquartile range replaced by 75% confidence interval; also not sure if these should all be different panels
66	623	ecology_and_evolution	13	1	Diet composition and selection of Père David's deer in Hubei Shishou Milu National Nature Reserve, China	research article	results	3	6	y	notched_boxplot	y	CI and outliers	n	n	not sure about distribution as interquartile range replaced by 75% confidence interval; also not sure if these should all be different panels
66	624	ecology_and_evolution	13	1	Diet composition and selection of Père David's deer in Hubei Shishou Milu National Nature Reserve, China	research article	results	4	1	y	notched_boxplot	y	CI and outliers	n	n	not sure about distribution as interquartile range replaced by 75% confidence interval; also not sure if these should all be different panels
66	625	ecology_and_evolution	13	1	Diet composition and selection of Père David's deer in Hubei Shishou Milu National Nature Reserve, China	research article	results	4	2	y	notched_boxplot	y	CI and outliers	n	n	not sure about distribution as interquartile range replaced by 75% confidence interval; also not sure if these should all be different panels
66	626	ecology_and_evolution	13	1	Diet composition and selection of Père David's deer in Hubei Shishou Milu National Nature Reserve, China	research article	results	4	3	y	notched_boxplot	y	CI and outliers	n	n	not sure about distribution as interquartile range replaced by 75% confidence interval; also not sure if these should all be different panels
66	627	ecology_and_evolution	13	1	Diet composition and selection of Père David's deer in Hubei Shishou Milu National Nature Reserve, China	research article	results	4	4	y	notched_boxplot	y	CI and outliers	n	n	not sure about distribution as interquartile range replaced by 75% confidence interval; also not sure if these should all be different panels
67	628	ecology_and_evolution	13	1	Resource availability modulates the effect of body size on reproductive development	research article	methods	1	NA	n	NA	NA	NA	NA	NA	NA
67	629	ecology_and_evolution	13	1	Resource availability modulates the effect of body size on reproductive development	research article	methods	2	NA	n	NA	NA	NA	NA	NA	NA
67	630	ecology_and_evolution	13	1	Resource availability modulates the effect of body size on reproductive development	research article	results	3	a	NA	NA	NA	NA	NA	NA	NA
67	631	ecology_and_evolution	13	1	Resource availability modulates the effect of body size on reproductive development	research article	results	3	b	y	dot_and_whisker	y	y	n	n	NA
67	632	ecology_and_evolution	13	1	Resource availability modulates the effect of body size on reproductive development	research article	results	4	a	y	dot_and_whisker	y	y	n	n	NA
67	633	ecology_and_evolution	13	1	Resource availability modulates the effect of body size on reproductive development	research article	results	4	b	y	dot_and_whisker	y	y	n	n	NA
67	634	ecology_and_evolution	13	1	Resource availability modulates the effect of body size on reproductive development	research article	results	5	1	n	NA	NA	NA	NA	NA	NA
67	635	ecology_and_evolution	13	1	Resource availability modulates the effect of body size on reproductive development	research article	results	5	2	n	NA	NA	NA	NA	NA	NA
67	636	ecology_and_evolution	13	1	Resource availability modulates the effect of body size on reproductive development	research article	results	5	3	n	NA	NA	NA	NA	NA	NA
67	637	ecology_and_evolution	13	1	Resource availability modulates the effect of body size on reproductive development	research article	results	5	4	n	NA	NA	NA	NA	NA	NA
67	638	ecology_and_evolution	13	1	Resource availability modulates the effect of body size on reproductive development	research article	results	5	5	n	NA	NA	NA	NA	NA	NA
67	639	ecology_and_evolution	13	1	Resource availability modulates the effect of body size on reproductive development	research article	results	5	6	n	NA	NA	NA	NA	NA	NA
68	640	ecology_and_evolution	13	1	TDFCAM: A method for estimating stable isotope trophic discrimination in wild populations	research article	results	1	a	n	NA	NA	NA	NA	NA	NA
68	641	ecology_and_evolution	13	1	TDFCAM: A method for estimating stable isotope trophic discrimination in wild populations	research article	results	1	b	n	NA	NA	NA	NA	NA	NA
68	642	ecology_and_evolution	13	1	TDFCAM: A method for estimating stable isotope trophic discrimination in wild populations	research article	results	1	c	n	NA	NA	NA	NA	NA	NA
68	643	ecology_and_evolution	13	1	TDFCAM: A method for estimating stable isotope trophic discrimination in wild populations	research article	results	2	NA	n	NA	NA	NA	NA	NA	NA
68	644	ecology_and_evolution	13	1	TDFCAM: A method for estimating stable isotope trophic discrimination in wild populations	research article	results	3	1	y	bar	mean	SD	n	n	NA
68	645	ecology_and_evolution	13	1	TDFCAM: A method for estimating stable isotope trophic discrimination in wild populations	research article	results	3	2	y	bar	mean	SD	n	n	NA
68	646	ecology_and_evolution	13	1	TDFCAM: A method for estimating stable isotope trophic discrimination in wild populations	research article	results	3	3	y	bar	mean	SD	n	n	NA
68	647	ecology_and_evolution	13	1	TDFCAM: A method for estimating stable isotope trophic discrimination in wild populations	research article	results	4	a	y	bar	mean	SD	n	n	NA
68	648	ecology_and_evolution	13	1	TDFCAM: A method for estimating stable isotope trophic discrimination in wild populations	research article	results	4	b	y	bar	mean	SD	n	n	NA
68	649	ecology_and_evolution	13	1	TDFCAM: A method for estimating stable isotope trophic discrimination in wild populations	research article	results	4	c	y	bar	mean	SD	n	n	NA
69	650	ecology_and_evolution	13	1	Naturalization of an alien ancient fruit tree at a fine scale: Community structure and population dynamics of Cydonia oblonga in China	research article	introduction	1	NA	n	NA	NA	NA	NA	NA	NA
69	651	ecology_and_evolution	13	1	Naturalization of an alien ancient fruit tree at a fine scale: Community structure and population dynamics of Cydonia oblonga in China	research article	results	2	a	n	NA	NA	NA	NA	NA	NA
69	652	ecology_and_evolution	13	1	Naturalization of an alien ancient fruit tree at a fine scale: Community structure and population dynamics of Cydonia oblonga in China	research article	results	2	b	n	NA	NA	NA	NA	NA	NA
69	653	ecology_and_evolution	13	1	Naturalization of an alien ancient fruit tree at a fine scale: Community structure and population dynamics of Cydonia oblonga in China	research article	results	2	c	n	NA	NA	NA	NA	NA	NA
69	654	ecology_and_evolution	13	1	Naturalization of an alien ancient fruit tree at a fine scale: Community structure and population dynamics of Cydonia oblonga in China	research article	results	2	d	n	NA	NA	NA	NA	NA	NA
69	655	ecology_and_evolution	13	1	Naturalization of an alien ancient fruit tree at a fine scale: Community structure and population dynamics of Cydonia oblonga in China	research article	results	2	e	n	NA	NA	NA	NA	NA	NA
69	656	ecology_and_evolution	13	1	Naturalization of an alien ancient fruit tree at a fine scale: Community structure and population dynamics of Cydonia oblonga in China	research article	results	3	a	n	NA	NA	NA	NA	NA	NA
69	657	ecology_and_evolution	13	1	Naturalization of an alien ancient fruit tree at a fine scale: Community structure and population dynamics of Cydonia oblonga in China	research article	results	3	b	n	NA	NA	NA	NA	NA	NA
69	658	ecology_and_evolution	13	1	Naturalization of an alien ancient fruit tree at a fine scale: Community structure and population dynamics of Cydonia oblonga in China	research article	results	3	c	n	NA	NA	NA	NA	NA	NA
69	659	ecology_and_evolution	13	1	Naturalization of an alien ancient fruit tree at a fine scale: Community structure and population dynamics of Cydonia oblonga in China	research article	results	3	d	n	NA	NA	NA	NA	NA	NA
69	660	ecology_and_evolution	13	1	Naturalization of an alien ancient fruit tree at a fine scale: Community structure and population dynamics of Cydonia oblonga in China	research article	results	3	e	n	NA	NA	NA	NA	NA	NA
69	661	ecology_and_evolution	13	1	Naturalization of an alien ancient fruit tree at a fine scale: Community structure and population dynamics of Cydonia oblonga in China	research article	results	3	f	n	NA	NA	NA	NA	NA	NA
69	662	ecology_and_evolution	13	1	Naturalization of an alien ancient fruit tree at a fine scale: Community structure and population dynamics of Cydonia oblonga in China	research article	results	4	a	n	NA	NA	NA	NA	NA	NA
69	663	ecology_and_evolution	13	1	Naturalization of an alien ancient fruit tree at a fine scale: Community structure and population dynamics of Cydonia oblonga in China	research article	results	4	b	n	NA	NA	NA	NA	NA	NA
69	664	ecology_and_evolution	13	1	Naturalization of an alien ancient fruit tree at a fine scale: Community structure and population dynamics of Cydonia oblonga in China	research article	results	5	a	n	NA	NA	NA	NA	NA	NA
69	665	ecology_and_evolution	13	1	Naturalization of an alien ancient fruit tree at a fine scale: Community structure and population dynamics of Cydonia oblonga in China	research article	results	5	b	n	NA	NA	NA	NA	NA	NA
69	666	ecology_and_evolution	13	1	Naturalization of an alien ancient fruit tree at a fine scale: Community structure and population dynamics of Cydonia oblonga in China	research article	results	6	NA	n	NA	NA	NA	NA	NA	NA
70	667	ecology_and_evolution	13	1	The role of landscape in shaping bird community and implications for landscape management at Nanjing Lukou International Airport	research article	methods	1	NA	n	NA	NA	NA	NA	NA	NA
70	668	ecology_and_evolution	13	1	The role of landscape in shaping bird community and implications for landscape management at Nanjing Lukou International Airport	research article	results	2	a	n	NA	NA	NA	NA	NA	NA
70	669	ecology_and_evolution	13	1	The role of landscape in shaping bird community and implications for landscape management at Nanjing Lukou International Airport	research article	results	2	b	n	NA	NA	NA	NA	NA	NA
70	670	ecology_and_evolution	13	1	The role of landscape in shaping bird community and implications for landscape management at Nanjing Lukou International Airport	research article	results	2	c	n	NA	NA	NA	NA	NA	NA
70	671	ecology_and_evolution	13	1	The role of landscape in shaping bird community and implications for landscape management at Nanjing Lukou International Airport	research article	results	2	d	n	NA	NA	NA	NA	NA	NA
70	672	ecology_and_evolution	13	1	The role of landscape in shaping bird community and implications for landscape management at Nanjing Lukou International Airport	research article	results	3	a	y	box	y	y and outliers	n	n	NA
70	673	ecology_and_evolution	13	1	The role of landscape in shaping bird community and implications for landscape management at Nanjing Lukou International Airport	research article	results	3	b	y	box	y	y and outliers	n	n	NA
70	674	ecology_and_evolution	13	1	The role of landscape in shaping bird community and implications for landscape management at Nanjing Lukou International Airport	research article	results	3	c	y	box	y	y and outliers	n	n	NA
70	675	ecology_and_evolution	13	1	The role of landscape in shaping bird community and implications for landscape management at Nanjing Lukou International Airport	research article	results	3	d	y	box	y	y and outliers	n	n	NA
70	676	ecology_and_evolution	13	1	The role of landscape in shaping bird community and implications for landscape management at Nanjing Lukou International Airport	research article	results	3	e	y	box	y	y and outliers	n	n	NA
70	677	ecology_and_evolution	13	1	The role of landscape in shaping bird community and implications for landscape management at Nanjing Lukou International Airport	research article	results	3	f	y	box	y	y and outliers	n	n	NA
70	678	ecology_and_evolution	13	1	The role of landscape in shaping bird community and implications for landscape management at Nanjing Lukou International Airport	research article	results	4	a	y	dot_and_whisker	mean	95% confidence intervals	n	n	not sure id the data underlying these is repeats of model estimates
70	679	ecology_and_evolution	13	1	The role of landscape in shaping bird community and implications for landscape management at Nanjing Lukou International Airport	research article	results	4	b	y	dot_and_whisker	mean	95% confidence intervals	n	n	not sure id the data underlying these is repeats of model estimates
70	680	ecology_and_evolution	13	1	The role of landscape in shaping bird community and implications for landscape management at Nanjing Lukou International Airport	research article	results	4	c	y	dot_and_whisker	mean	95% confidence intervals	n	n	not sure id the data underlying these is repeats of model estimates
70	681	ecology_and_evolution	13	1	The role of landscape in shaping bird community and implications for landscape management at Nanjing Lukou International Airport	research article	results	4	d	y	dot_and_whisker	mean	95% confidence intervals	n	n	not sure id the data underlying these is repeats of model estimates
70	682	ecology_and_evolution	13	1	The role of landscape in shaping bird community and implications for landscape management at Nanjing Lukou International Airport	research article	results	5	NA	y	dot_and_whisker	mean	95% confidence intervals	n	n	not sure id the data underlying these is repeats of model estimates
71	683	ecology_and_evolution	13	1	Environmental and topographic drivers of amphibian phylogenetic diversity and endemism in the Iberian Peninsula	research article	results	1	1	n	NA	NA	NA	NA	NA	NA
71	684	ecology_and_evolution	13	1	Environmental and topographic drivers of amphibian phylogenetic diversity and endemism in the Iberian Peninsula	research article	results	1	2	n	NA	NA	NA	NA	NA	NA
71	685	ecology_and_evolution	13	1	Environmental and topographic drivers of amphibian phylogenetic diversity and endemism in the Iberian Peninsula	research article	results	2	1	n	NA	NA	NA	NA	NA	NA
71	686	ecology_and_evolution	13	1	Environmental and topographic drivers of amphibian phylogenetic diversity and endemism in the Iberian Peninsula	research article	results	2	2	n	NA	NA	NA	NA	NA	NA
71	687	ecology_and_evolution	13	1	Environmental and topographic drivers of amphibian phylogenetic diversity and endemism in the Iberian Peninsula	research article	results	3	1	n	NA	NA	NA	NA	NA	NA
71	688	ecology_and_evolution	13	1	Environmental and topographic drivers of amphibian phylogenetic diversity and endemism in the Iberian Peninsula	research article	results	3	2	n	NA	NA	NA	NA	NA	NA
72	689	ecology_and_evolution	13	1	Odontocete spatial patterns and temporal drivers of detection at sites in the Hawaiian islands	research article	methods	1	1	n	NA	NA	NA	NA	NA	NA
72	690	ecology_and_evolution	13	1	Odontocete spatial patterns and temporal drivers of detection at sites in the Hawaiian islands	research article	methods	1	2	n	NA	NA	NA	NA	NA	NA
72	691	ecology_and_evolution	13	1	Odontocete spatial patterns and temporal drivers of detection at sites in the Hawaiian islands	research article	methods	1	3	n	NA	NA	NA	NA	NA	NA
72	692	ecology_and_evolution	13	1	Odontocete spatial patterns and temporal drivers of detection at sites in the Hawaiian islands	research article	methods	1	4	n	NA	NA	NA	NA	NA	NA
72	693	ecology_and_evolution	13	1	Odontocete spatial patterns and temporal drivers of detection at sites in the Hawaiian islands	research article	results	2	1	y	bar	y	SE	n	n	note that there are 52 bars, so a seastack would be a little tricky
72	694	ecology_and_evolution	13	1	Odontocete spatial patterns and temporal drivers of detection at sites in the Hawaiian islands	research article	results	2	2	y	bar	y	SE	n	n	note that there are 52 bars, so a seastack would be a little tricky
72	695	ecology_and_evolution	13	1	Odontocete spatial patterns and temporal drivers of detection at sites in the Hawaiian islands	research article	results	2	3	y	bar	y	SE	n	n	note that there are 52 bars, so a seastack would be a little tricky
72	696	ecology_and_evolution	13	1	Odontocete spatial patterns and temporal drivers of detection at sites in the Hawaiian islands	research article	results	2	4	y	bar	y	SE	n	n	note that there are 52 bars, so a seastack would be a little tricky
72	697	ecology_and_evolution	13	1	Odontocete spatial patterns and temporal drivers of detection at sites in the Hawaiian islands	research article	results	2	5	y	bar	y	SE	n	n	note that there are 52 bars, so a seastack would be a little tricky
72	698	ecology_and_evolution	13	1	Odontocete spatial patterns and temporal drivers of detection at sites in the Hawaiian islands	research article	results	2	6	y	bar	y	SE	n	n	note that there are 52 bars, so a seastack would be a little tricky
72	699	ecology_and_evolution	13	1	Odontocete spatial patterns and temporal drivers of detection at sites in the Hawaiian islands	research article	results	2	7	y	bar	y	SE	n	n	note that there are 52 bars, so a seastack would be a little tricky
72	700	ecology_and_evolution	13	1	Odontocete spatial patterns and temporal drivers of detection at sites in the Hawaiian islands	research article	results	2	8	y	bar	y	SE	n	n	note that there are 52 bars, so a seastack would be a little tricky
72	701	ecology_and_evolution	13	1	Odontocete spatial patterns and temporal drivers of detection at sites in the Hawaiian islands	research article	results	2	9	n	NA	NA	NA	NA	NA	NA
72	702	ecology_and_evolution	13	1	Odontocete spatial patterns and temporal drivers of detection at sites in the Hawaiian islands	research article	results	3	1	y	bar	y	SE	n	n	note that there are 52 bars, so a seastack would be a little tricky
72	703	ecology_and_evolution	13	1	Odontocete spatial patterns and temporal drivers of detection at sites in the Hawaiian islands	research article	results	3	2	y	bar	y	SE	n	n	note that there are 52 bars, so a seastack would be a little tricky
72	704	ecology_and_evolution	13	1	Odontocete spatial patterns and temporal drivers of detection at sites in the Hawaiian islands	research article	results	3	3	y	bar	y	SE	n	n	note that there are 52 bars, so a seastack would be a little tricky
72	705	ecology_and_evolution	13	1	Odontocete spatial patterns and temporal drivers of detection at sites in the Hawaiian islands	research article	results	3	4	y	bar	y	SE	n	n	note that there are 52 bars, so a seastack would be a little tricky
72	706	ecology_and_evolution	13	1	Odontocete spatial patterns and temporal drivers of detection at sites in the Hawaiian islands	research article	results	3	5	y	bar	y	SE	n	n	note that there are 52 bars, so a seastack would be a little tricky
72	707	ecology_and_evolution	13	1	Odontocete spatial patterns and temporal drivers of detection at sites in the Hawaiian islands	research article	results	3	6	y	bar	y	SE	n	n	note that there are 52 bars, so a seastack would be a little tricky
72	708	ecology_and_evolution	13	1	Odontocete spatial patterns and temporal drivers of detection at sites in the Hawaiian islands	research article	results	3	7	y	bar	y	SE	n	n	note that there are 52 bars, so a seastack would be a little tricky
72	709	ecology_and_evolution	13	1	Odontocete spatial patterns and temporal drivers of detection at sites in the Hawaiian islands	research article	results	3	8	y	bar	y	SE	n	n	note that there are 52 bars, so a seastack would be a little tricky
72	710	ecology_and_evolution	13	1	Odontocete spatial patterns and temporal drivers of detection at sites in the Hawaiian islands	research article	results	3	9	n	NA	NA	NA	NA	NA	NA
72	711	ecology_and_evolution	13	1	Odontocete spatial patterns and temporal drivers of detection at sites in the Hawaiian islands	research article	results	4	1	y	bar	y	SE	n	n	note that there are 52 bars, so a seastack would be a little tricky
72	712	ecology_and_evolution	13	1	Odontocete spatial patterns and temporal drivers of detection at sites in the Hawaiian islands	research article	results	4	2	y	bar	y	SE	n	n	note that there are 52 bars, so a seastack would be a little tricky
72	713	ecology_and_evolution	13	1	Odontocete spatial patterns and temporal drivers of detection at sites in the Hawaiian islands	research article	results	4	3	y	bar	y	SE	n	n	note that there are 52 bars, so a seastack would be a little tricky
72	714	ecology_and_evolution	13	1	Odontocete spatial patterns and temporal drivers of detection at sites in the Hawaiian islands	research article	results	4	4	y	bar	y	SE	n	n	note that there are 52 bars, so a seastack would be a little tricky
72	715	ecology_and_evolution	13	1	Odontocete spatial patterns and temporal drivers of detection at sites in the Hawaiian islands	research article	results	4	5	y	bar	y	SE	n	n	note that there are 52 bars, so a seastack would be a little tricky
72	716	ecology_and_evolution	13	1	Odontocete spatial patterns and temporal drivers of detection at sites in the Hawaiian islands	research article	results	4	6	y	bar	y	SE	n	n	note that there are 52 bars, so a seastack would be a little tricky
72	717	ecology_and_evolution	13	1	Odontocete spatial patterns and temporal drivers of detection at sites in the Hawaiian islands	research article	results	4	7	y	bar	y	SE	n	n	note that there are 52 bars, so a seastack would be a little tricky
72	718	ecology_and_evolution	13	1	Odontocete spatial patterns and temporal drivers of detection at sites in the Hawaiian islands	research article	results	4	8	y	bar	y	SE	n	n	note that there are 52 bars, so a seastack would be a little tricky
72	719	ecology_and_evolution	13	1	Odontocete spatial patterns and temporal drivers of detection at sites in the Hawaiian islands	research article	results	4	9	n	NA	NA	NA	NA	NA	NA
72	720	ecology_and_evolution	13	1	Odontocete spatial patterns and temporal drivers of detection at sites in the Hawaiian islands	research article	results	5	1	n	NA	NA	NA	NA	NA	NA
72	721	ecology_and_evolution	13	1	Odontocete spatial patterns and temporal drivers of detection at sites in the Hawaiian islands	research article	results	5	2	n	NA	NA	NA	NA	NA	NA
72	722	ecology_and_evolution	13	1	Odontocete spatial patterns and temporal drivers of detection at sites in the Hawaiian islands	research article	results	5	3	n	NA	NA	NA	NA	NA	NA
72	723	ecology_and_evolution	13	1	Odontocete spatial patterns and temporal drivers of detection at sites in the Hawaiian islands	research article	results	6	1	n	NA	NA	NA	NA	NA	NA
72	724	ecology_and_evolution	13	1	Odontocete spatial patterns and temporal drivers of detection at sites in the Hawaiian islands	research article	results	6	2	n	NA	NA	NA	NA	NA	NA
72	725	ecology_and_evolution	13	1	Odontocete spatial patterns and temporal drivers of detection at sites in the Hawaiian islands	research article	results	6	3	n	NA	NA	NA	NA	NA	NA
72	726	ecology_and_evolution	13	1	Odontocete spatial patterns and temporal drivers of detection at sites in the Hawaiian islands	research article	results	6	4	n	NA	NA	NA	NA	NA	NA
72	727	ecology_and_evolution	13	1	Odontocete spatial patterns and temporal drivers of detection at sites in the Hawaiian islands	research article	results	6	5	n	NA	NA	NA	NA	NA	NA
72	728	ecology_and_evolution	13	1	Odontocete spatial patterns and temporal drivers of detection at sites in the Hawaiian islands	research article	results	7	a	n	NA	NA	NA	NA	NA	NA
72	729	ecology_and_evolution	13	1	Odontocete spatial patterns and temporal drivers of detection at sites in the Hawaiian islands	research article	results	7	b	n	NA	NA	NA	NA	NA	NA
72	730	ecology_and_evolution	13	1	Odontocete spatial patterns and temporal drivers of detection at sites in the Hawaiian islands	research article	results	7	c	n	NA	NA	NA	NA	NA	NA
72	731	ecology_and_evolution	13	1	Odontocete spatial patterns and temporal drivers of detection at sites in the Hawaiian islands	research article	results	8	a	n	NA	NA	NA	NA	NA	NA
72	732	ecology_and_evolution	13	1	Odontocete spatial patterns and temporal drivers of detection at sites in the Hawaiian islands	research article	results	8	b	n	NA	NA	NA	NA	NA	NA
72	733	ecology_and_evolution	13	1	Odontocete spatial patterns and temporal drivers of detection at sites in the Hawaiian islands	research article	results	8	c	n	NA	NA	NA	NA	NA	NA
72	734	ecology_and_evolution	13	1	Odontocete spatial patterns and temporal drivers of detection at sites in the Hawaiian islands	research article	results	9	NA	n	NA	NA	NA	NA	NA	NA
73	735	ecology_and_evolution	13	1	Phage-resistant mutations impact bacteria susceptibility to future phage infections and antibiotic response	research article	methods	1	a	y	bar	mean	SEM	n	n	note that this plot is very un-methodsy and feels like it should be in the results
73	736	ecology_and_evolution	13	1	Phage-resistant mutations impact bacteria susceptibility to future phage infections and antibiotic response	research article	methods	1	b	y	bar	mean	SEM	n	n	note that this plot is very un-methodsy and feels like it should be in the results
73	737	ecology_and_evolution	13	1	Phage-resistant mutations impact bacteria susceptibility to future phage infections and antibiotic response	research article	methods	1	c	y	bar	mean	SEM	n	n	note that this plot is very un-methodsy and feels like it should be in the results
73	738	ecology_and_evolution	13	1	Phage-resistant mutations impact bacteria susceptibility to future phage infections and antibiotic response	research article	methods	1	d	y	bar	mean	SEM	n	n	note that this plot is very un-methodsy and feels like it should be in the results
73	739	ecology_and_evolution	13	1	Phage-resistant mutations impact bacteria susceptibility to future phage infections and antibiotic response	research article	methods	1	e	y	bar	mean	SEM	n	n	note that this plot is very un-methodsy and feels like it should be in the results
73	740	ecology_and_evolution	13	1	Phage-resistant mutations impact bacteria susceptibility to future phage infections and antibiotic response	research article	methods	1	f	y	bar	mean	SEM	n	n	note that this plot is very un-methodsy and feels like it should be in the results
73	741	ecology_and_evolution	13	1	Phage-resistant mutations impact bacteria susceptibility to future phage infections and antibiotic response	research article	methods	1	g	y	bar	mean	SEM	n	n	note that this plot is very un-methodsy and feels like it should be in the results
73	742	ecology_and_evolution	13	1	Phage-resistant mutations impact bacteria susceptibility to future phage infections and antibiotic response	research article	methods	1	h	y	bar	mean	SEM	n	n	note that this plot is very un-methodsy and feels like it should be in the results
74	743	ecology_and_evolution	13	1	Seasonal flooding decreases fruit-feeding butterfly species dominance and increases spatial turnover in floodplain forests of central Amazonia	research article	methods	1	NA	n	NA	NA	NA	NA	NA	NA
74	744	ecology_and_evolution	13	1	Seasonal flooding decreases fruit-feeding butterfly species dominance and increases spatial turnover in floodplain forests of central Amazonia	research article	methods	2	a	n	NA	NA	NA	NA	NA	NA
74	745	ecology_and_evolution	13	1	Seasonal flooding decreases fruit-feeding butterfly species dominance and increases spatial turnover in floodplain forests of central Amazonia	research article	methods	2	b	n	NA	NA	NA	NA	NA	NA
74	746	ecology_and_evolution	13	1	Seasonal flooding decreases fruit-feeding butterfly species dominance and increases spatial turnover in floodplain forests of central Amazonia	research article	results	3	a	n	NA	NA	NA	NA	NA	NA
74	747	ecology_and_evolution	13	1	Seasonal flooding decreases fruit-feeding butterfly species dominance and increases spatial turnover in floodplain forests of central Amazonia	research article	results	3	b	n	NA	NA	NA	NA	NA	NA
74	748	ecology_and_evolution	13	1	Seasonal flooding decreases fruit-feeding butterfly species dominance and increases spatial turnover in floodplain forests of central Amazonia	research article	results	3	c	n	NA	NA	NA	NA	NA	NA
74	749	ecology_and_evolution	13	1	Seasonal flooding decreases fruit-feeding butterfly species dominance and increases spatial turnover in floodplain forests of central Amazonia	research article	results	3	d	n	NA	NA	NA	NA	NA	NA
74	750	ecology_and_evolution	13	1	Seasonal flooding decreases fruit-feeding butterfly species dominance and increases spatial turnover in floodplain forests of central Amazonia	research article	results	3	e	n	NA	NA	NA	NA	NA	NA
74	751	ecology_and_evolution	13	1	Seasonal flooding decreases fruit-feeding butterfly species dominance and increases spatial turnover in floodplain forests of central Amazonia	research article	results	3	f	n	NA	NA	NA	NA	NA	NA
74	752	ecology_and_evolution	13	1	Seasonal flooding decreases fruit-feeding butterfly species dominance and increases spatial turnover in floodplain forests of central Amazonia	research article	results	3	g	n	NA	NA	NA	NA	NA	NA
74	753	ecology_and_evolution	13	1	Seasonal flooding decreases fruit-feeding butterfly species dominance and increases spatial turnover in floodplain forests of central Amazonia	research article	results	3	h	n	NA	NA	NA	NA	NA	NA
74	754	ecology_and_evolution	13	1	Seasonal flooding decreases fruit-feeding butterfly species dominance and increases spatial turnover in floodplain forests of central Amazonia	research article	results	3	i	n	NA	NA	NA	NA	NA	NA
74	755	ecology_and_evolution	13	1	Seasonal flooding decreases fruit-feeding butterfly species dominance and increases spatial turnover in floodplain forests of central Amazonia	research article	results	3	j	n	NA	NA	NA	NA	NA	NA
74	756	ecology_and_evolution	13	1	Seasonal flooding decreases fruit-feeding butterfly species dominance and increases spatial turnover in floodplain forests of central Amazonia	research article	results	3	k	n	NA	NA	NA	NA	NA	NA
74	757	ecology_and_evolution	13	1	Seasonal flooding decreases fruit-feeding butterfly species dominance and increases spatial turnover in floodplain forests of central Amazonia	research article	results	3	l	n	NA	NA	NA	NA	NA	NA
74	758	ecology_and_evolution	13	1	Seasonal flooding decreases fruit-feeding butterfly species dominance and increases spatial turnover in floodplain forests of central Amazonia	research article	results	4	a	n	NA	NA	NA	NA	NA	NA
74	759	ecology_and_evolution	13	1	Seasonal flooding decreases fruit-feeding butterfly species dominance and increases spatial turnover in floodplain forests of central Amazonia	research article	results	4	b	n	NA	NA	NA	NA	NA	NA
74	760	ecology_and_evolution	13	1	Seasonal flooding decreases fruit-feeding butterfly species dominance and increases spatial turnover in floodplain forests of central Amazonia	research article	results	4	c	n	NA	NA	NA	NA	NA	NA
74	761	ecology_and_evolution	13	1	Seasonal flooding decreases fruit-feeding butterfly species dominance and increases spatial turnover in floodplain forests of central Amazonia	research article	results	5	NA	y	bar	y	95% confidence intervals	n	n	these are bar graphs but I think the data is from models and so I don't know if they have repeats that could be shown in a sea stack plot, they might only have mean and error
74	762	ecology_and_evolution	13	1	Seasonal flooding decreases fruit-feeding butterfly species dominance and increases spatial turnover in floodplain forests of central Amazonia	research article	results	6	NA	y	bar	y	95% confidence intervals	n	n	these are bar graphs but I think the data is from models and so I don't know if they have repeats that could be shown in a sea stack plot, they might only have mean and error
75	763	ecology_and_evolution	13	1	A simple, low-cost method to age mammals? An alternative to cementum annuli analysis	research article	methods	1	a	n	NA	NA	NA	NA	NA	NA
75	764	ecology_and_evolution	13	1	A simple, low-cost method to age mammals? An alternative to cementum annuli analysis	research article	methods	1	b	n	NA	NA	NA	NA	NA	NA
75	765	ecology_and_evolution	13	1	A simple, low-cost method to age mammals? An alternative to cementum annuli analysis	research article	results	2	NA	n	NA	NA	NA	NA	NA	NA
76	766	ecology_and_evolution	13	1	Correlation with a limited set of behavioral niches explains the convergence of somatic morphology in mygalomorph spiders	research article	results	1	1	n	NA	NA	NA	NA	NA	NA
76	767	ecology_and_evolution	13	1	Correlation with a limited set of behavioral niches explains the convergence of somatic morphology in mygalomorph spiders	research article	results	1	2	n	NA	NA	NA	NA	NA	NA
76	768	ecology_and_evolution	13	1	Correlation with a limited set of behavioral niches explains the convergence of somatic morphology in mygalomorph spiders	research article	results	1	3	n	NA	NA	NA	NA	NA	NA
76	769	ecology_and_evolution	13	1	Correlation with a limited set of behavioral niches explains the convergence of somatic morphology in mygalomorph spiders	research article	results	2	NA	n	NA	NA	NA	NA	NA	NA
76	770	ecology_and_evolution	13	1	Correlation with a limited set of behavioral niches explains the convergence of somatic morphology in mygalomorph spiders	research article	results	3	NA	n	NA	NA	NA	NA	NA	NA
77	771	ecology_and_evolution	13	1	Intraspecific variation in growth response to drought stress across geographic locations and genetic groups in Coffea canephora	research article	results	1	1	n	NA	NA	NA	NA	NA	NA
77	772	ecology_and_evolution	13	1	Intraspecific variation in growth response to drought stress across geographic locations and genetic groups in Coffea canephora	research article	results	1	2	n	NA	NA	NA	NA	NA	NA
77	773	ecology_and_evolution	13	1	Intraspecific variation in growth response to drought stress across geographic locations and genetic groups in Coffea canephora	research article	results	1	3	n	NA	NA	NA	NA	NA	NA
77	774	ecology_and_evolution	13	1	Intraspecific variation in growth response to drought stress across geographic locations and genetic groups in Coffea canephora	research article	results	1	4	n	NA	NA	NA	NA	NA	NA
77	775	ecology_and_evolution	13	1	Intraspecific variation in growth response to drought stress across geographic locations and genetic groups in Coffea canephora	research article	results	1	5	n	NA	NA	NA	NA	NA	NA
77	776	ecology_and_evolution	13	1	Intraspecific variation in growth response to drought stress across geographic locations and genetic groups in Coffea canephora	research article	results	2	NA	n	NA	NA	NA	NA	NA	NA
77	777	ecology_and_evolution	13	1	Intraspecific variation in growth response to drought stress across geographic locations and genetic groups in Coffea canephora	research article	results	3	1	n	NA	NA	NA	NA	NA	NA
77	778	ecology_and_evolution	13	1	Intraspecific variation in growth response to drought stress across geographic locations and genetic groups in Coffea canephora	research article	results	3	2	n	NA	NA	NA	NA	NA	NA
77	779	ecology_and_evolution	13	1	Intraspecific variation in growth response to drought stress across geographic locations and genetic groups in Coffea canephora	research article	results	3	3	n	NA	NA	NA	NA	NA	NA
77	780	ecology_and_evolution	13	1	Intraspecific variation in growth response to drought stress across geographic locations and genetic groups in Coffea canephora	research article	results	3	4	n	NA	NA	NA	NA	NA	NA
77	781	ecology_and_evolution	13	1	Intraspecific variation in growth response to drought stress across geographic locations and genetic groups in Coffea canephora	research article	results	4	a	n	NA	NA	NA	NA	NA	NA
77	782	ecology_and_evolution	13	1	Intraspecific variation in growth response to drought stress across geographic locations and genetic groups in Coffea canephora	research article	results	4	b	n	NA	NA	NA	NA	NA	NA
78	783	ecology_and_evolution	13	1	The role of reed management and habitat quality on brood parasitism and chick survival of the brood parasitic Common Cuckoo	research article	methods	1	NA	n	NA	NA	NA	NA	NA	NA
78	784	ecology_and_evolution	13	1	The role of reed management and habitat quality on brood parasitism and chick survival of the brood parasitic Common Cuckoo	research article	results	2	NA	y	box	y	y plus outliers	n	n	another unlabelled boxplot
78	785	ecology_and_evolution	13	1	The role of reed management and habitat quality on brood parasitism and chick survival of the brood parasitic Common Cuckoo	research article	results	3	a	n	NA	NA	NA	NA	NA	NA
78	786	ecology_and_evolution	13	1	The role of reed management and habitat quality on brood parasitism and chick survival of the brood parasitic Common Cuckoo	research article	results	3	b	n	NA	NA	NA	NA	NA	NA
78	787	ecology_and_evolution	13	1	The role of reed management and habitat quality on brood parasitism and chick survival of the brood parasitic Common Cuckoo	research article	results	4	NA	n	NA	NA	NA	NA	NA	NA
78	788	ecology_and_evolution	13	1	The role of reed management and habitat quality on brood parasitism and chick survival of the brood parasitic Common Cuckoo	research article	discussion	5	NA	n	NA	NA	NA	NA	NA	NA
79	789	ecology_and_evolution	13	1	Soil microbial community shifts explain habitat heterogeneity in two Haloxylon species from a nutrient perspective	research article	methods	1	a	n	NA	NA	NA	NA	NA	NA
79	790	ecology_and_evolution	13	1	Soil microbial community shifts explain habitat heterogeneity in two Haloxylon species from a nutrient perspective	research article	methods	1	b	n	NA	NA	NA	NA	NA	NA
79	791	ecology_and_evolution	13	1	Soil microbial community shifts explain habitat heterogeneity in two Haloxylon species from a nutrient perspective	research article	results	2	1	y	bar	mean	SEM	n	n	NA
79	792	ecology_and_evolution	13	1	Soil microbial community shifts explain habitat heterogeneity in two Haloxylon species from a nutrient perspective	research article	results	2	2	y	bar	mean	SEM	n	n	NA
79	793	ecology_and_evolution	13	1	Soil microbial community shifts explain habitat heterogeneity in two Haloxylon species from a nutrient perspective	research article	results	2	3	y	bar	mean	SEM	n	n	NA
79	794	ecology_and_evolution	13	1	Soil microbial community shifts explain habitat heterogeneity in two Haloxylon species from a nutrient perspective	research article	results	3	1	y	bar	mean	SEM	n	n	NA
79	795	ecology_and_evolution	13	1	Soil microbial community shifts explain habitat heterogeneity in two Haloxylon species from a nutrient perspective	research article	results	3	2	y	bar	mean	SEM	n	n	NA
79	796	ecology_and_evolution	13	1	Soil microbial community shifts explain habitat heterogeneity in two Haloxylon species from a nutrient perspective	research article	results	3	3	y	bar	mean	SEM	n	n	NA
79	797	ecology_and_evolution	13	1	Soil microbial community shifts explain habitat heterogeneity in two Haloxylon species from a nutrient perspective	research article	results	3	4	y	bar	mean	SEM	n	n	NA
79	798	ecology_and_evolution	13	1	Soil microbial community shifts explain habitat heterogeneity in two Haloxylon species from a nutrient perspective	research article	results	3	5	y	bar	mean	SEM	n	n	NA
79	799	ecology_and_evolution	13	1	Soil microbial community shifts explain habitat heterogeneity in two Haloxylon species from a nutrient perspective	research article	results	3	6	y	bar	mean	SEM	n	n	NA
79	800	ecology_and_evolution	13	1	Soil microbial community shifts explain habitat heterogeneity in two Haloxylon species from a nutrient perspective	research article	results	3	7	y	bar	mean	SEM	n	n	NA
79	801	ecology_and_evolution	13	1	Soil microbial community shifts explain habitat heterogeneity in two Haloxylon species from a nutrient perspective	research article	results	3	8	y	bar	mean	SEM	n	n	NA
79	802	ecology_and_evolution	13	1	Soil microbial community shifts explain habitat heterogeneity in two Haloxylon species from a nutrient perspective	research article	results	3	9	y	bar	mean	SEM	n	n	NA
79	803	ecology_and_evolution	13	1	Soil microbial community shifts explain habitat heterogeneity in two Haloxylon species from a nutrient perspective	research article	results	4	1	y	bar	mean	SEM	n	n	NA
79	804	ecology_and_evolution	13	1	Soil microbial community shifts explain habitat heterogeneity in two Haloxylon species from a nutrient perspective	research article	results	4	2	y	bar	mean	SEM	n	n	NA
79	805	ecology_and_evolution	13	1	Soil microbial community shifts explain habitat heterogeneity in two Haloxylon species from a nutrient perspective	research article	results	4	3	y	bar	mean	SEM	n	n	NA
79	806	ecology_and_evolution	13	1	Soil microbial community shifts explain habitat heterogeneity in two Haloxylon species from a nutrient perspective	research article	results	4	4	y	bar	mean	SEM	n	n	NA
79	807	ecology_and_evolution	13	1	Soil microbial community shifts explain habitat heterogeneity in two Haloxylon species from a nutrient perspective	research article	results	4	5	y	bar	mean	SEM	n	n	NA
79	808	ecology_and_evolution	13	1	Soil microbial community shifts explain habitat heterogeneity in two Haloxylon species from a nutrient perspective	research article	results	4	6	y	bar	mean	SEM	n	n	NA
79	809	ecology_and_evolution	13	1	Soil microbial community shifts explain habitat heterogeneity in two Haloxylon species from a nutrient perspective	research article	results	4	7	y	bar	mean	SEM	n	n	NA
79	810	ecology_and_evolution	13	1	Soil microbial community shifts explain habitat heterogeneity in two Haloxylon species from a nutrient perspective	research article	results	4	8	y	bar	mean	SEM	n	n	NA
79	811	ecology_and_evolution	13	1	Soil microbial community shifts explain habitat heterogeneity in two Haloxylon species from a nutrient perspective	research article	results	4	9	y	bar	mean	SEM	n	n	NA
79	812	ecology_and_evolution	13	1	Soil microbial community shifts explain habitat heterogeneity in two Haloxylon species from a nutrient perspective	research article	results	5	a	n	NA	NA	NA	NA	NA	NA
79	813	ecology_and_evolution	13	1	Soil microbial community shifts explain habitat heterogeneity in two Haloxylon species from a nutrient perspective	research article	results	5	b	n	NA	NA	NA	NA	NA	NA
79	814	ecology_and_evolution	13	1	Soil microbial community shifts explain habitat heterogeneity in two Haloxylon species from a nutrient perspective	research article	results	6	NA	n	NA	NA	NA	NA	NA	NA
80	815	ecology_and_evolution	13	1	“Where do I even start?” Recommendations for faculty diversifying syllabi in ecology, evolution, and the life sciences	academic practice in ecology and evolution	NA	NA	NA	NA	NA	NA	NA	NA	NA	NA
81	816	ecology_and_evolution	13	1	Can vegetation be discretely classified in species-poor environments? Testing plant community concepts for vegetation monitoring on sub-Antarctic Marion Island	research article	methods	1	NA	n	NA	NA	NA	NA	NA	NA
81	817	ecology_and_evolution	13	1	Can vegetation be discretely classified in species-poor environments? Testing plant community concepts for vegetation monitoring on sub-Antarctic Marion Island	research article	methods	2	a	n	NA	NA	NA	NA	NA	NA
81	818	ecology_and_evolution	13	1	Can vegetation be discretely classified in species-poor environments? Testing plant community concepts for vegetation monitoring on sub-Antarctic Marion Island	research article	methods	2	b	n	NA	NA	NA	NA	NA	NA
81	819	ecology_and_evolution	13	1	Can vegetation be discretely classified in species-poor environments? Testing plant community concepts for vegetation monitoring on sub-Antarctic Marion Island	research article	methods	2	c	n	NA	NA	NA	NA	NA	NA
81	820	ecology_and_evolution	13	1	Can vegetation be discretely classified in species-poor environments? Testing plant community concepts for vegetation monitoring on sub-Antarctic Marion Island	research article	methods	3	a	n	NA	NA	NA	NA	NA	NA
81	821	ecology_and_evolution	13	1	Can vegetation be discretely classified in species-poor environments? Testing plant community concepts for vegetation monitoring on sub-Antarctic Marion Island	research article	methods	3	b	n	NA	NA	NA	NA	NA	NA
81	822	ecology_and_evolution	13	1	Can vegetation be discretely classified in species-poor environments? Testing plant community concepts for vegetation monitoring on sub-Antarctic Marion Island	research article	methods	3	c	n	NA	NA	NA	NA	NA	NA
81	823	ecology_and_evolution	13	1	Can vegetation be discretely classified in species-poor environments? Testing plant community concepts for vegetation monitoring on sub-Antarctic Marion Island	research article	methods	4	NA	n	NA	NA	NA	NA	NA	NA
81	824	ecology_and_evolution	13	1	Can vegetation be discretely classified in species-poor environments? Testing plant community concepts for vegetation monitoring on sub-Antarctic Marion Island	research article	methods	5	NA	n	NA	NA	NA	NA	NA	NA
81	825	ecology_and_evolution	13	1	Can vegetation be discretely classified in species-poor environments? Testing plant community concepts for vegetation monitoring on sub-Antarctic Marion Island	research article	methods	6	NA	n	NA	NA	NA	NA	NA	NA
81	826	ecology_and_evolution	13	1	Can vegetation be discretely classified in species-poor environments? Testing plant community concepts for vegetation monitoring on sub-Antarctic Marion Island	research article	discussion	7	NA	n	NA	NA	NA	NA	NA	NA
82	827	ecology_and_evolution	13	1	Individual flowering phenology shapes plant–pollinator interactions across ecological scales affecting plant reproduction	research article	results	1	a	n	NA	NA	NA	NA	NA	NA
82	828	ecology_and_evolution	13	1	Individual flowering phenology shapes plant–pollinator interactions across ecological scales affecting plant reproduction	research article	results	1	c	n	NA	NA	NA	NA	NA	NA
82	829	ecology_and_evolution	13	1	Individual flowering phenology shapes plant–pollinator interactions across ecological scales affecting plant reproduction	research article	results	1	b	n	NA	NA	NA	NA	NA	NA
82	830	ecology_and_evolution	13	1	Individual flowering phenology shapes plant–pollinator interactions across ecological scales affecting plant reproduction	research article	results	1	d	n	NA	NA	NA	NA	NA	NA
82	831	ecology_and_evolution	13	1	Individual flowering phenology shapes plant–pollinator interactions across ecological scales affecting plant reproduction	research article	results	1	e	n	NA	NA	NA	NA	NA	NA
82	832	ecology_and_evolution	13	1	Individual flowering phenology shapes plant–pollinator interactions across ecological scales affecting plant reproduction	research article	results	1	f	n	NA	NA	NA	NA	NA	NA
82	833	ecology_and_evolution	13	1	Individual flowering phenology shapes plant–pollinator interactions across ecological scales affecting plant reproduction	research article	results	2	a	n	NA	NA	NA	NA	NA	NA
82	834	ecology_and_evolution	13	1	Individual flowering phenology shapes plant–pollinator interactions across ecological scales affecting plant reproduction	research article	results	2	b	n	NA	NA	NA	NA	NA	NA
82	835	ecology_and_evolution	13	1	Individual flowering phenology shapes plant–pollinator interactions across ecological scales affecting plant reproduction	research article	results	3	a	n	NA	NA	NA	NA	NA	NA
82	836	ecology_and_evolution	13	1	Individual flowering phenology shapes plant–pollinator interactions across ecological scales affecting plant reproduction	research article	results	3	b	n	NA	NA	NA	NA	NA	NA
83	837	ecology_and_evolution	13	1	Evolution of a hybrid zone of two willow species (Salix L.) in the European Alps analyzed by RAD-seq and morphometrics	research article	introduction	1	NA	n	NA	NA	NA	NA	NA	NA
83	838	ecology_and_evolution	13	1	Evolution of a hybrid zone of two willow species (Salix L.) in the European Alps analyzed by RAD-seq and morphometrics	research article	results	2	NA	n	NA	NA	NA	NA	NA	NA
83	839	ecology_and_evolution	13	1	Evolution of a hybrid zone of two willow species (Salix L.) in the European Alps analyzed by RAD-seq and morphometrics	research article	results	3	NA	y	violin_and_boxplot	y	y plus outliers	smooth	jittered	NA
83	840	ecology_and_evolution	13	1	Evolution of a hybrid zone of two willow species (Salix L.) in the European Alps analyzed by RAD-seq and morphometrics	research article	results	4	NA	n	NA	NA	NA	NA	NA	NA
83	841	ecology_and_evolution	13	1	Evolution of a hybrid zone of two willow species (Salix L.) in the European Alps analyzed by RAD-seq and morphometrics	research article	results	5	NA	n	NA	NA	NA	NA	NA	NA
83	842	ecology_and_evolution	13	1	Evolution of a hybrid zone of two willow species (Salix L.) in the European Alps analyzed by RAD-seq and morphometrics	research article	results	6	NA	n	NA	NA	NA	NA	NA	NA
83	843	ecology_and_evolution	13	1	Evolution of a hybrid zone of two willow species (Salix L.) in the European Alps analyzed by RAD-seq and morphometrics	research article	results	7	NA	n	NA	NA	NA	NA	NA	NA
84	844	ecology_and_evolution	13	1	Range reexpansion after long stasis: Italian otters (Lutra lutra) at their northern edge	research article	methods	1	NA	n	NA	NA	NA	NA	NA	NA
84	845	ecology_and_evolution	13	1	Range reexpansion after long stasis: Italian otters (Lutra lutra) at their northern edge	research article	methods	2	a	n	NA	NA	NA	NA	NA	NA
84	846	ecology_and_evolution	13	1	Range reexpansion after long stasis: Italian otters (Lutra lutra) at their northern edge	research article	methods	2	b	n	NA	NA	NA	NA	NA	NA
84	847	ecology_and_evolution	13	1	Range reexpansion after long stasis: Italian otters (Lutra lutra) at their northern edge	research article	methods	2	c	n	NA	NA	NA	NA	NA	NA
84	848	ecology_and_evolution	13	1	Range reexpansion after long stasis: Italian otters (Lutra lutra) at their northern edge	research article	methods	2	d	n	NA	NA	NA	NA	NA	NA
84	849	ecology_and_evolution	13	1	Range reexpansion after long stasis: Italian otters (Lutra lutra) at their northern edge	research article	methods	2	e	n	NA	NA	NA	NA	NA	NA
84	850	ecology_and_evolution	13	1	Range reexpansion after long stasis: Italian otters (Lutra lutra) at their northern edge	research article	methods	2	f	n	NA	NA	NA	NA	NA	NA
84	851	ecology_and_evolution	13	1	Range reexpansion after long stasis: Italian otters (Lutra lutra) at their northern edge	research article	results	3	a	n	NA	NA	NA	NA	NA	NA
84	852	ecology_and_evolution	13	1	Range reexpansion after long stasis: Italian otters (Lutra lutra) at their northern edge	research article	results	3	b	n	NA	NA	NA	NA	NA	NA
84	853	ecology_and_evolution	13	1	Range reexpansion after long stasis: Italian otters (Lutra lutra) at their northern edge	research article	results	3	c	n	NA	NA	NA	NA	NA	NA
85	854	ecology_and_evolution	13	1	(Not) far from home: No sex bias in dispersal, but limited genetic patch size, in an endangered species, the Spotted Turtle (Clemmys guttata)	research article	methods	1	NA	n	NA	NA	NA	NA	NA	NA
85	855	ecology_and_evolution	13	1	(Not) far from home: No sex bias in dispersal, but limited genetic patch size, in an endangered species, the Spotted Turtle (Clemmys guttata)	research article	methods	2	NA	n	NA	NA	NA	NA	NA	NA
85	856	ecology_and_evolution	13	1	(Not) far from home: No sex bias in dispersal, but limited genetic patch size, in an endangered species, the Spotted Turtle (Clemmys guttata)	research article	discussion	3	NA	y	dot_and_whisker	y	95% confidence intervals	n	n	another bootstrapped confidence interval -> probably from model?
85	857	ecology_and_evolution	13	1	(Not) far from home: No sex bias in dispersal, but limited genetic patch size, in an endangered species, the Spotted Turtle (Clemmys guttata)	research article	discussion	4	NA	y	dot_and_whisker	y	95% confidence intervals	n	n	another bootstrapped confidence interval -> probably from model?
85	858	ecology_and_evolution	13	1	(Not) far from home: No sex bias in dispersal, but limited genetic patch size, in an endangered species, the Spotted Turtle (Clemmys guttata)	research article	discussion	5	NA	y	dot_and_whisker	y	95% confidence intervals	n	n	another bootstrapped confidence interval -> probably from model?
85	859	ecology_and_evolution	13	1	(Not) far from home: No sex bias in dispersal, but limited genetic patch size, in an endangered species, the Spotted Turtle (Clemmys guttata)	research article	conclusion	6	NA	y	dot_and_whisker	y	95% confidence intervals	n	n	another bootstrapped confidence interval -> probably from model?
86	860	ecology_and_evolution	13	1	The maternal energetic environment affects both egg and offspring phenotypes in green anole lizards (Anolis carolinensis)	research article	results	1	NA	n	NA	NA	NA	NA	NA	NA
86	861	ecology_and_evolution	13	1	The maternal energetic environment affects both egg and offspring phenotypes in green anole lizards (Anolis carolinensis)	research article	results	2	NA	n	NA	NA	NA	NA	NA	NA
86	862	ecology_and_evolution	13	1	The maternal energetic environment affects both egg and offspring phenotypes in green anole lizards (Anolis carolinensis)	research article	results	3	NA	y	box	y	y plus outliers	n	n	NA
86	863	ecology_and_evolution	13	1	The maternal energetic environment affects both egg and offspring phenotypes in green anole lizards (Anolis carolinensis)	research article	results	4	NA	y	box	y	IQR	n	n	NA
86	864	ecology_and_evolution	13	1	The maternal energetic environment affects both egg and offspring phenotypes in green anole lizards (Anolis carolinensis)	research article	results	5	NA	n	NA	NA	NA	NA	NA	NA
87	865	ecology_and_evolution	13	1	Integrating carbon stocks and landscape connectivity for nature-based climate solutions	research article	results	1	NA	n	NA	NA	NA	NA	NA	NA
87	866	ecology_and_evolution	13	1	Integrating carbon stocks and landscape connectivity for nature-based climate solutions	research article	results	2	NA	n	NA	NA	NA	NA	NA	NA
87	867	ecology_and_evolution	13	1	Integrating carbon stocks and landscape connectivity for nature-based climate solutions	research article	results	3	NA	n	NA	NA	NA	NA	NA	NA
87	868	ecology_and_evolution	13	1	Integrating carbon stocks and landscape connectivity for nature-based climate solutions	research article	results	4	NA	n	NA	NA	NA	NA	NA	NA
87	869	ecology_and_evolution	13	1	Integrating carbon stocks and landscape connectivity for nature-based climate solutions	research article	results	5	NA	n	NA	NA	NA	NA	NA	NA
87	870	ecology_and_evolution	13	1	Integrating carbon stocks and landscape connectivity for nature-based climate solutions	research article	results	6	NA	n	NA	NA	NA	NA	NA	NA
88	871	ecology_and_evolution	13	1	Phylogeny of Saxifraga section Saxifraga subsection Arachnoideae (Saxifragaceae) and the origin of low elevation shade-dwelling species	research article	introduction	1	NA	n	NA	NA	NA	NA	NA	NA
88	872	ecology_and_evolution	13	1	Phylogeny of Saxifraga section Saxifraga subsection Arachnoideae (Saxifragaceae) and the origin of low elevation shade-dwelling species	research article	results	2	NA	n	NA	NA	NA	NA	NA	NA
88	873	ecology_and_evolution	13	1	Phylogeny of Saxifraga section Saxifraga subsection Arachnoideae (Saxifragaceae) and the origin of low elevation shade-dwelling species	research article	results	3	NA	n	NA	NA	NA	NA	NA	NA
88	874	ecology_and_evolution	13	1	Phylogeny of Saxifraga section Saxifraga subsection Arachnoideae (Saxifragaceae) and the origin of low elevation shade-dwelling species	research article	results	4	NA	n	NA	NA	NA	NA	NA	NA
88	875	ecology_and_evolution	13	1	Phylogeny of Saxifraga section Saxifraga subsection Arachnoideae (Saxifragaceae) and the origin of low elevation shade-dwelling species	research article	results	5	a	n	NA	NA	NA	NA	NA	NA
88	876	ecology_and_evolution	13	1	Phylogeny of Saxifraga section Saxifraga subsection Arachnoideae (Saxifragaceae) and the origin of low elevation shade-dwelling species	research article	results	5	b	n	NA	NA	NA	NA	NA	NA
88	877	ecology_and_evolution	13	1	Phylogeny of Saxifraga section Saxifraga subsection Arachnoideae (Saxifragaceae) and the origin of low elevation shade-dwelling species	research article	results	5	c	n	NA	NA	NA	NA	NA	NA
89	878	ecology_and_evolution	13	1	Enhancing structural complexity: An experiment conducted in the Black Forest National Park, Germany	research article	methods	1	NA	n	NA	NA	NA	NA	NA	NA
89	879	ecology_and_evolution	13	1	Enhancing structural complexity: An experiment conducted in the Black Forest National Park, Germany	research article	methods	2	1	n	NA	NA	NA	NA	NA	NA
89	880	ecology_and_evolution	13	1	Enhancing structural complexity: An experiment conducted in the Black Forest National Park, Germany	research article	methods	2	2	n	NA	NA	NA	NA	NA	NA
89	881	ecology_and_evolution	13	1	Enhancing structural complexity: An experiment conducted in the Black Forest National Park, Germany	research article	results	3	NA	y	bar	y	SD	n	n	NA
89	882	ecology_and_evolution	13	1	Enhancing structural complexity: An experiment conducted in the Black Forest National Park, Germany	research article	results	4	a	y	dot_and_whisker	y	95% confidence intervals	n	n	another model results graph
89	883	ecology_and_evolution	13	1	Enhancing structural complexity: An experiment conducted in the Black Forest National Park, Germany	research article	results	4	b	y	dot_and_whisker	y	95% confidence intervals	n	n	NA
89	884	ecology_and_evolution	13	1	Enhancing structural complexity: An experiment conducted in the Black Forest National Park, Germany	research article	results	4	c	y	dot_and_whisker	y	95% confidence intervals	n	n	NA
89	885	ecology_and_evolution	13	1	Enhancing structural complexity: An experiment conducted in the Black Forest National Park, Germany	research article	results	4	d	y	dot_and_whisker	y	95% confidence intervals	n	n	NA
89	886	ecology_and_evolution	13	1	Enhancing structural complexity: An experiment conducted in the Black Forest National Park, Germany	research article	results	5	NA	n	NA	NA	NA	NA	NA	NA
90	887	ecology_and_evolution	13	1	Post-translocation dynamics of black-tailed prairie dogs (Cynomys ludovicianus): A successful conservation and human–wildlife conflict mitigation tool	research article	methods	1	NA	n	NA	NA	NA	NA	NA	NA
90	888	ecology_and_evolution	13	1	Post-translocation dynamics of black-tailed prairie dogs (Cynomys ludovicianus): A successful conservation and human–wildlife conflict mitigation tool	research article	results	2	1	n	NA	NA	NA	NA	NA	NA
90	889	ecology_and_evolution	13	1	Post-translocation dynamics of black-tailed prairie dogs (Cynomys ludovicianus): A successful conservation and human–wildlife conflict mitigation tool	research article	results	2	2	n	NA	NA	NA	NA	NA	NA
90	890	ecology_and_evolution	13	1	Post-translocation dynamics of black-tailed prairie dogs (Cynomys ludovicianus): A successful conservation and human–wildlife conflict mitigation tool	research article	results	2	3	n	NA	NA	NA	NA	NA	NA
90	891	ecology_and_evolution	13	1	Post-translocation dynamics of black-tailed prairie dogs (Cynomys ludovicianus): A successful conservation and human–wildlife conflict mitigation tool	research article	results	2	4	n	NA	NA	NA	NA	NA	NA
90	892	ecology_and_evolution	13	1	Post-translocation dynamics of black-tailed prairie dogs (Cynomys ludovicianus): A successful conservation and human–wildlife conflict mitigation tool	research article	results	3	NA	y	bar	y	SE	n	n	NA
91	893	ecology_and_evolution	13	1	Geothermal stickleback populations prefer cool water despite multigenerational exposure to a warm environment	research article	methods	1	NA	n	NA	NA	NA	NA	NA	NA
91	894	ecology_and_evolution	13	1	Geothermal stickleback populations prefer cool water despite multigenerational exposure to a warm environment	research article	results	2	1	y	dot_and_boxplot	y	IQR	n	jittered	NA
91	895	ecology_and_evolution	13	1	Geothermal stickleback populations prefer cool water despite multigenerational exposure to a warm environment	research article	results	2	2	y	dot_and_boxplot	y	IQR	n	jittered	NA
91	896	ecology_and_evolution	13	1	Geothermal stickleback populations prefer cool water despite multigenerational exposure to a warm environment	research article	results	2	3	y	dot_and_boxplot	y	IQR	n	jittered	NA
91	897	ecology_and_evolution	13	1	Geothermal stickleback populations prefer cool water despite multigenerational exposure to a warm environment	research article	results	3	1	y	dot_and_boxplot	y	IQR	n	jittered	NA
91	898	ecology_and_evolution	13	1	Geothermal stickleback populations prefer cool water despite multigenerational exposure to a warm environment	research article	results	3	2	y	dot_and_boxplot	y	IQR	n	jittered	NA
91	899	ecology_and_evolution	13	1	Geothermal stickleback populations prefer cool water despite multigenerational exposure to a warm environment	research article	results	3	3	y	dot_and_boxplot	y	IQR	n	jittered	NA
91	900	ecology_and_evolution	13	1	Geothermal stickleback populations prefer cool water despite multigenerational exposure to a warm environment	research article	results	4	NA	n	NA	NA	NA	NA	NA	NA
92	901	ecology_and_evolution	13	1	Ecological constraint, rather than opportunity, promotes adaptive radiation in three-spined stickleback (Gasterosteus aculeatus) on North Uist	research article	methods	1	a	n	NA	NA	NA	NA	NA	NA
92	902	ecology_and_evolution	13	1	Ecological constraint, rather than opportunity, promotes adaptive radiation in three-spined stickleback (Gasterosteus aculeatus) on North Uist	research article	methods	1	b	n	NA	NA	NA	NA	NA	NA
92	903	ecology_and_evolution	13	1	Ecological constraint, rather than opportunity, promotes adaptive radiation in three-spined stickleback (Gasterosteus aculeatus) on North Uist	research article	methods	1	c	n	NA	NA	NA	NA	NA	NA
92	904	ecology_and_evolution	13	1	Ecological constraint, rather than opportunity, promotes adaptive radiation in three-spined stickleback (Gasterosteus aculeatus) on North Uist	research article	results	2	NA	n	NA	NA	NA	NA	NA	NA
92	905	ecology_and_evolution	13	1	Ecological constraint, rather than opportunity, promotes adaptive radiation in three-spined stickleback (Gasterosteus aculeatus) on North Uist	research article	results	3	NA	y	dot_and_whisker	mean	SE	n	n	NA
92	906	ecology_and_evolution	13	1	Ecological constraint, rather than opportunity, promotes adaptive radiation in three-spined stickleback (Gasterosteus aculeatus) on North Uist	research article	results	4	a	n	NA	NA	NA	NA	NA	NA
92	907	ecology_and_evolution	13	1	Ecological constraint, rather than opportunity, promotes adaptive radiation in three-spined stickleback (Gasterosteus aculeatus) on North Uist	research article	results	4	b	n	NA	NA	NA	NA	NA	NA
92	908	ecology_and_evolution	13	1	Ecological constraint, rather than opportunity, promotes adaptive radiation in three-spined stickleback (Gasterosteus aculeatus) on North Uist	research article	results	5	a	n	NA	NA	NA	NA	NA	NA
92	909	ecology_and_evolution	13	1	Ecological constraint, rather than opportunity, promotes adaptive radiation in three-spined stickleback (Gasterosteus aculeatus) on North Uist	research article	results	5	b	n	NA	NA	NA	NA	NA	NA
92	910	ecology_and_evolution	13	1	Ecological constraint, rather than opportunity, promotes adaptive radiation in three-spined stickleback (Gasterosteus aculeatus) on North Uist	research article	results	5	c	n	NA	NA	NA	NA	NA	NA
92	911	ecology_and_evolution	13	1	Ecological constraint, rather than opportunity, promotes adaptive radiation in three-spined stickleback (Gasterosteus aculeatus) on North Uist	research article	results	5	d	n	NA	NA	NA	NA	NA	NA
92	912	ecology_and_evolution	13	1	Ecological constraint, rather than opportunity, promotes adaptive radiation in three-spined stickleback (Gasterosteus aculeatus) on North Uist	research article	results	5	e	n	NA	NA	NA	NA	NA	NA
92	913	ecology_and_evolution	13	1	Ecological constraint, rather than opportunity, promotes adaptive radiation in three-spined stickleback (Gasterosteus aculeatus) on North Uist	research article	results	5	f	n	NA	NA	NA	NA	NA	NA
93	914	ecology_and_evolution	13	1	Integrating remote international experience and community engagement into course-based animal behavior research	academic practice in ecology and evolution	NA	NA	NA	NA	NA	NA	NA	NA	NA	NA
94	915	ecology_and_evolution	13	1	Wind-energy development alters pronghorn migration at multiple scales	research article	introduction	1	1	n	NA	NA	NA	NA	NA	NA
94	916	ecology_and_evolution	13	1	Wind-energy development alters pronghorn migration at multiple scales	research article	introduction	1	2	n	NA	NA	NA	NA	NA	NA
94	917	ecology_and_evolution	13	1	Wind-energy development alters pronghorn migration at multiple scales	research article	introduction	1	3	n	NA	NA	NA	NA	NA	NA
94	918	ecology_and_evolution	13	1	Wind-energy development alters pronghorn migration at multiple scales	research article	introduction	1	4	n	NA	NA	NA	NA	NA	NA
94	919	ecology_and_evolution	13	1	Wind-energy development alters pronghorn migration at multiple scales	research article	results	2	NA	n	NA	NA	NA	NA	NA	NA
94	920	ecology_and_evolution	13	1	Wind-energy development alters pronghorn migration at multiple scales	research article	results	3	a	n	NA	NA	NA	NA	NA	NA
94	921	ecology_and_evolution	13	1	Wind-energy development alters pronghorn migration at multiple scales	research article	results	3	b	n	NA	NA	NA	NA	NA	NA
94	922	ecology_and_evolution	13	1	Wind-energy development alters pronghorn migration at multiple scales	research article	results	3	c	n	NA	NA	NA	NA	NA	NA
94	923	ecology_and_evolution	13	1	Wind-energy development alters pronghorn migration at multiple scales	research article	results	3	d	n	NA	NA	NA	NA	NA	NA
94	924	ecology_and_evolution	13	1	Wind-energy development alters pronghorn migration at multiple scales	research article	results	4	a	n	NA	NA	NA	NA	NA	NA
94	925	ecology_and_evolution	13	1	Wind-energy development alters pronghorn migration at multiple scales	research article	results	4	b	n	NA	NA	NA	NA	NA	NA
94	926	ecology_and_evolution	13	1	Wind-energy development alters pronghorn migration at multiple scales	research article	results	5	NA	n	NA	NA	NA	NA	NA	NA
95	927	ecology_and_evolution	13	1	Density-habitat relationships of white-tailed deer (Odocoileus virginianus) in Finland	research article	methods	1	NA	n	NA	NA	NA	NA	NA	NA
95	928	ecology_and_evolution	13	1	Density-habitat relationships of white-tailed deer (Odocoileus virginianus) in Finland	research article	results	2	NA	y	bar	y	95% confidence intervals	n	n	more model data
96	929	ecology_and_evolution	13	1	Rapid eco-phenotypic feedback and the temperature response of biomass dynamics	research article	methods	1	NA	n	NA	NA	NA	NA	NA	NA
96	930	ecology_and_evolution	13	1	Rapid eco-phenotypic feedback and the temperature response of biomass dynamics	research article	results	2	a	n	NA	NA	NA	NA	NA	NA
96	931	ecology_and_evolution	13	1	Rapid eco-phenotypic feedback and the temperature response of biomass dynamics	research article	results	2	b	n	NA	NA	NA	NA	NA	NA
96	932	ecology_and_evolution	13	1	Rapid eco-phenotypic feedback and the temperature response of biomass dynamics	research article	results	2	c	n	NA	NA	NA	NA	NA	NA
96	933	ecology_and_evolution	13	1	Rapid eco-phenotypic feedback and the temperature response of biomass dynamics	research article	results	3	a	y	box	y	y plus outliers	n	n	NA
96	934	ecology_and_evolution	13	1	Rapid eco-phenotypic feedback and the temperature response of biomass dynamics	research article	results	3	b	y	box	y	y plus outliers	n	n	NA
96	935	ecology_and_evolution	13	1	Rapid eco-phenotypic feedback and the temperature response of biomass dynamics	research article	results	3	c	y	box	y	y plus outliers	n	n	NA
96	936	ecology_and_evolution	13	1	Rapid eco-phenotypic feedback and the temperature response of biomass dynamics	research article	results	4	a	n	NA	NA	NA	NA	NA	NA
96	937	ecology_and_evolution	13	1	Rapid eco-phenotypic feedback and the temperature response of biomass dynamics	research article	results	4	b	n	NA	NA	NA	NA	NA	NA
96	938	ecology_and_evolution	13	1	Rapid eco-phenotypic feedback and the temperature response of biomass dynamics	research article	results	4	c	n	NA	NA	NA	NA	NA	NA
96	939	ecology_and_evolution	13	1	Rapid eco-phenotypic feedback and the temperature response of biomass dynamics	research article	results	4	d	n	NA	NA	NA	NA	NA	NA
96	940	ecology_and_evolution	13	1	Rapid eco-phenotypic feedback and the temperature response of biomass dynamics	research article	results	4	e	n	NA	NA	NA	NA	NA	NA
96	941	ecology_and_evolution	13	1	Rapid eco-phenotypic feedback and the temperature response of biomass dynamics	research article	results	4	f	n	NA	NA	NA	NA	NA	NA
96	942	ecology_and_evolution	13	1	Rapid eco-phenotypic feedback and the temperature response of biomass dynamics	research article	results	4	g	y	box	y	y plus outliers	n	n	NA
96	943	ecology_and_evolution	13	1	Rapid eco-phenotypic feedback and the temperature response of biomass dynamics	research article	results	5	NA	y	dot_and_boxplot	y	IQR	n	jittered	NA
97	944	ecology_and_evolution	13	1	Like a rolling stone: Colonization and migration dynamics of the gray reef shark (Carcharhinus amblyrhynchos)	research article	introduction	1	NA	n	NA	NA	NA	NA	NA	NA
97	945	ecology_and_evolution	13	1	Like a rolling stone: Colonization and migration dynamics of the gray reef shark (Carcharhinus amblyrhynchos)	research article	methods	2	1	n	NA	NA	NA	NA	NA	NA
97	946	ecology_and_evolution	13	1	Like a rolling stone: Colonization and migration dynamics of the gray reef shark (Carcharhinus amblyrhynchos)	research article	methods	2	2	n	NA	NA	NA	NA	NA	NA
97	947	ecology_and_evolution	13	1	Like a rolling stone: Colonization and migration dynamics of the gray reef shark (Carcharhinus amblyrhynchos)	research article	methods	2	3	n	NA	NA	NA	NA	NA	NA
97	948	ecology_and_evolution	13	1	Like a rolling stone: Colonization and migration dynamics of the gray reef shark (Carcharhinus amblyrhynchos)	research article	results	3	NA	n	NA	NA	NA	NA	NA	NA
97	949	ecology_and_evolution	13	1	Like a rolling stone: Colonization and migration dynamics of the gray reef shark (Carcharhinus amblyrhynchos)	research article	results	4	a	n	NA	NA	NA	NA	NA	NA
97	950	ecology_and_evolution	13	1	Like a rolling stone: Colonization and migration dynamics of the gray reef shark (Carcharhinus amblyrhynchos)	research article	results	4	b	n	NA	NA	NA	NA	NA	NA
97	951	ecology_and_evolution	13	1	Like a rolling stone: Colonization and migration dynamics of the gray reef shark (Carcharhinus amblyrhynchos)	research article	results	4	c	n	NA	NA	NA	NA	NA	NA
97	952	ecology_and_evolution	13	1	Like a rolling stone: Colonization and migration dynamics of the gray reef shark (Carcharhinus amblyrhynchos)	research article	results	5	a	n	NA	NA	NA	NA	NA	NA
97	953	ecology_and_evolution	13	1	Like a rolling stone: Colonization and migration dynamics of the gray reef shark (Carcharhinus amblyrhynchos)	research article	results	5	b	n	NA	NA	NA	NA	NA	NA
97	954	ecology_and_evolution	13	1	Like a rolling stone: Colonization and migration dynamics of the gray reef shark (Carcharhinus amblyrhynchos)	research article	results	6	a	n	NA	NA	NA	NA	NA	NA
97	955	ecology_and_evolution	13	1	Like a rolling stone: Colonization and migration dynamics of the gray reef shark (Carcharhinus amblyrhynchos)	research article	results	6	b	n	NA	NA	NA	NA	NA	NA
98	956	ecology_and_evolution	13	1	Optimization of the “in-silico” mate-pair method improves contiguity and accuracy of genome assembly	research article	methods	1	a	n	NA	NA	NA	NA	NA	NA
98	957	ecology_and_evolution	13	1	Optimization of the “in-silico” mate-pair method improves contiguity and accuracy of genome assembly	research article	methods	1	b	n	NA	NA	NA	NA	NA	NA
98	958	ecology_and_evolution	13	1	Optimization of the “in-silico” mate-pair method improves contiguity and accuracy of genome assembly	research article	methods	1	c	n	NA	NA	NA	NA	NA	NA
98	959	ecology_and_evolution	13	1	Optimization of the “in-silico” mate-pair method improves contiguity and accuracy of genome assembly	research article	methods	2	NA	n	NA	NA	NA	NA	NA	NA
99	960	ecology_and_evolution	13	1	Nocturnal surveys of lined seahorses reveal increased densities and seasonal recruitment patterns	research article	methods	1	NA	n	NA	NA	NA	NA	NA	NA
99	961	ecology_and_evolution	13	1	Nocturnal surveys of lined seahorses reveal increased densities and seasonal recruitment patterns	research article	methods	2	NA	n	NA	NA	NA	NA	NA	NA
99	962	ecology_and_evolution	13	1	Nocturnal surveys of lined seahorses reveal increased densities and seasonal recruitment patterns	research article	results	3	NA	y	bar	y	SE	n	n	NA
99	963	ecology_and_evolution	13	1	Nocturnal surveys of lined seahorses reveal increased densities and seasonal recruitment patterns	research article	results	4	NA	y	bar	y	SE	n	n	NA
99	964	ecology_and_evolution	13	1	Nocturnal surveys of lined seahorses reveal increased densities and seasonal recruitment patterns	research article	results	5	NA	n	NA	NA	NA	NA	NA	NA
99	965	ecology_and_evolution	13	1	Nocturnal surveys of lined seahorses reveal increased densities and seasonal recruitment patterns	research article	results	6	a	y	box_and_histogram	mean;median	y plus outliers	histogram	n	these combined is basically a seastack!
99	966	ecology_and_evolution	13	1	Nocturnal surveys of lined seahorses reveal increased densities and seasonal recruitment patterns	research article	results	6	b	y	box_and_histogram	mean;median	y plus outliers	histogram	n	these combined is basically a seastack!
99	967	ecology_and_evolution	13	1	Nocturnal surveys of lined seahorses reveal increased densities and seasonal recruitment patterns	research article	results	6	c	y	box_and_histogram	mean;median	y plus outliers	histogram	n	these combined is basically a seastack!
99	968	ecology_and_evolution	13	1	Nocturnal surveys of lined seahorses reveal increased densities and seasonal recruitment patterns	research article	results	6	d	y	box_and_histogram	mean;median	y plus outliers	histogram	n	these combined is basically a seastack!
99	969	ecology_and_evolution	13	1	Nocturnal surveys of lined seahorses reveal increased densities and seasonal recruitment patterns	research article	results	7	NA	n	NA	NA	NA	NA	NA	NA
100	970	ecology_and_evolution	13	1	Variation in adult and pup wolf diets at natal den sites is influenced by forest composition and configuration	research article	introduction	1	NA	n	NA	NA	NA	NA	NA	NA
100	971	ecology_and_evolution	13	1	Variation in adult and pup wolf diets at natal den sites is influenced by forest composition and configuration	research article	results	2	NA	n	NA	NA	NA	NA	NA	NA
100	972	ecology_and_evolution	13	1	Variation in adult and pup wolf diets at natal den sites is influenced by forest composition and configuration	research article	results	3	1	n	NA	NA	NA	NA	NA	NA
100	973	ecology_and_evolution	13	1	Variation in adult and pup wolf diets at natal den sites is influenced by forest composition and configuration	research article	results	3	2	n	NA	NA	NA	NA	NA	NA
100	974	ecology_and_evolution	13	1	Variation in adult and pup wolf diets at natal den sites is influenced by forest composition and configuration	research article	results	3	3	n	NA	NA	NA	NA	NA	NA
100	975	ecology_and_evolution	13	1	Variation in adult and pup wolf diets at natal den sites is influenced by forest composition and configuration	research article	results	3	4	n	NA	NA	NA	NA	NA	NA
100	976	ecology_and_evolution	13	1	Variation in adult and pup wolf diets at natal den sites is influenced by forest composition and configuration	research article	results	3	5	n	NA	NA	NA	NA	NA	NA
100	977	ecology_and_evolution	13	1	Variation in adult and pup wolf diets at natal den sites is influenced by forest composition and configuration	research article	results	3	6	n	NA	NA	NA	NA	NA	NA
100	978	ecology_and_evolution	13	1	Variation in adult and pup wolf diets at natal den sites is influenced by forest composition and configuration	research article	results	3	7	n	NA	NA	NA	NA	NA	NA
100	979	ecology_and_evolution	13	1	Variation in adult and pup wolf diets at natal den sites is influenced by forest composition and configuration	research article	results	3	8	n	NA	NA	NA	NA	NA	NA
100	980	ecology_and_evolution	13	1	Variation in adult and pup wolf diets at natal den sites is influenced by forest composition and configuration	research article	results	4	NA	n	NA	NA	NA	NA	NA	NA
100	981	ecology_and_evolution	13	1	Variation in adult and pup wolf diets at natal den sites is influenced by forest composition and configuration	research article	results	5	a	n	NA	NA	NA	NA	NA	NA
100	982	ecology_and_evolution	13	1	Variation in adult and pup wolf diets at natal den sites is influenced by forest composition and configuration	research article	results	5	b	n	NA	NA	NA	NA	NA	NA
100	983	ecology_and_evolution	13	1	Variation in adult and pup wolf diets at natal den sites is influenced by forest composition and configuration	research article	results	5	c	n	NA	NA	NA	NA	NA	NA
100	984	ecology_and_evolution	13	1	Variation in adult and pup wolf diets at natal den sites is influenced by forest composition and configuration	research article	discussion	6	a	n	NA	NA	NA	NA	NA	NA
100	985	ecology_and_evolution	13	1	Variation in adult and pup wolf diets at natal den sites is influenced by forest composition and configuration	research article	discussion	6	b	n	NA	NA	NA	NA	NA	NA
100	986	ecology_and_evolution	13	1	Variation in adult and pup wolf diets at natal den sites is influenced by forest composition and configuration	research article	discussion	6	c	n	NA	NA	NA	NA	NA	NA
100	987	ecology_and_evolution	13	1	Variation in adult and pup wolf diets at natal den sites is influenced by forest composition and configuration	research article	discussion	6	d	n	NA	NA	NA	NA	NA	NA
101	988	ecology_and_evolution	13	1	Continent-wide evidence that landscape context can mediate the effects of local habitats on in-field abundance of pests and natural enemies	research article	methods	1	NA	n	NA	NA	NA	NA	NA	NA
101	989	ecology_and_evolution	13	1	Continent-wide evidence that landscape context can mediate the effects of local habitats on in-field abundance of pests and natural enemies	research article	results	2	a	y	dot_and_whisker	y	95% confidence intervals	n	n	more model data
101	990	ecology_and_evolution	13	1	Continent-wide evidence that landscape context can mediate the effects of local habitats on in-field abundance of pests and natural enemies	research article	results	2	b	y	dot_and_whisker	y	95% confidence intervals	n	n	more model data
101	991	ecology_and_evolution	13	1	Continent-wide evidence that landscape context can mediate the effects of local habitats on in-field abundance of pests and natural enemies	research article	results	2	c	y	dot_and_whisker	y	95% confidence intervals	n	n	more model data
101	992	ecology_and_evolution	13	1	Continent-wide evidence that landscape context can mediate the effects of local habitats on in-field abundance of pests and natural enemies	research article	results	2	d	y	dot_and_whisker	y	95% confidence intervals	n	n	more model data
101	993	ecology_and_evolution	13	1	Continent-wide evidence that landscape context can mediate the effects of local habitats on in-field abundance of pests and natural enemies	research article	results	3	1	y	dot_and_whisker	y	95% confidence intervals	n	n	more model data
101	994	ecology_and_evolution	13	1	Continent-wide evidence that landscape context can mediate the effects of local habitats on in-field abundance of pests and natural enemies	research article	results	3	2	y	dot_and_whisker	y	95% confidence intervals	n	n	more model data
101	995	ecology_and_evolution	13	1	Continent-wide evidence that landscape context can mediate the effects of local habitats on in-field abundance of pests and natural enemies	research article	results	3	3	y	dot_and_whisker	y	95% confidence intervals	n	n	more model data
101	996	ecology_and_evolution	13	1	Continent-wide evidence that landscape context can mediate the effects of local habitats on in-field abundance of pests and natural enemies	research article	results	3	4	y	dot_and_whisker	y	95% confidence intervals	n	n	more model data
101	997	ecology_and_evolution	13	1	Continent-wide evidence that landscape context can mediate the effects of local habitats on in-field abundance of pests and natural enemies	research article	results	3	5	y	dot_and_whisker	y	95% confidence intervals	n	n	more model data
101	998	ecology_and_evolution	13	1	Continent-wide evidence that landscape context can mediate the effects of local habitats on in-field abundance of pests and natural enemies	research article	results	4	1	y	dot_and_whisker	y	95% confidence intervals	n	n	more model data
101	999	ecology_and_evolution	13	1	Continent-wide evidence that landscape context can mediate the effects of local habitats on in-field abundance of pests and natural enemies	research article	results	4	2	y	dot_and_whisker	y	95% confidence intervals	n	n	more model data
101	1000	ecology_and_evolution	13	1	Continent-wide evidence that landscape context can mediate the effects of local habitats on in-field abundance of pests and natural enemies	research article	results	5	1	y	dot_and_whisker	y	95% confidence intervals	n	n	more model data
101	1001	ecology_and_evolution	13	1	Continent-wide evidence that landscape context can mediate the effects of local habitats on in-field abundance of pests and natural enemies	research article	results	5	2	y	dot_and_whisker	y	95% confidence intervals	n	n	more model data
101	1002	ecology_and_evolution	13	1	Continent-wide evidence that landscape context can mediate the effects of local habitats on in-field abundance of pests and natural enemies	research article	results	6	1	y	dot_and_whisker	y	95% confidence intervals	n	n	more model data
101	1003	ecology_and_evolution	13	1	Continent-wide evidence that landscape context can mediate the effects of local habitats on in-field abundance of pests and natural enemies	research article	results	6	2	y	dot_and_whisker	y	95% confidence intervals	n	n	more model data
101	1004	ecology_and_evolution	13	1	Continent-wide evidence that landscape context can mediate the effects of local habitats on in-field abundance of pests and natural enemies	research article	results	6	3	y	dot_and_whisker	y	95% confidence intervals	n	n	more model data
101	1005	ecology_and_evolution	13	1	Continent-wide evidence that landscape context can mediate the effects of local habitats on in-field abundance of pests and natural enemies	research article	results	7	1	y	dot_and_whisker	y	95% confidence intervals	n	n	more model data
101	1006	ecology_and_evolution	13	1	Continent-wide evidence that landscape context can mediate the effects of local habitats on in-field abundance of pests and natural enemies	research article	results	7	2	y	dot_and_whisker	y	95% confidence intervals	n	n	more model data
101	1007	ecology_and_evolution	13	1	Continent-wide evidence that landscape context can mediate the effects of local habitats on in-field abundance of pests and natural enemies	research article	results	8	NA	y	dot_and_whisker	y	95% confidence intervals	n	n	more model data
102	1008	ecology_and_evolution	13	1	Tri-trophic interactions among Fopius arisanus, Tephritid species and host plants suggest apparent competition	research article	results	1	a	y	box	y	y plus outliers	n	n	NA
102	1009	ecology_and_evolution	13	1	Tri-trophic interactions among Fopius arisanus, Tephritid species and host plants suggest apparent competition	research article	results	1	b	y	box	y	y plus outliers	n	n	NA
102	1010	ecology_and_evolution	13	1	Tri-trophic interactions among Fopius arisanus, Tephritid species and host plants suggest apparent competition	research article	results	1	c	y	box	y	y plus outliers	n	n	NA
102	1011	ecology_and_evolution	13	1	Tri-trophic interactions among Fopius arisanus, Tephritid species and host plants suggest apparent competition	research article	results	2	NA	n	NA	NA	NA	NA	NA	NA
102	1012	ecology_and_evolution	13	1	Tri-trophic interactions among Fopius arisanus, Tephritid species and host plants suggest apparent competition	research article	results	3	a	y	dot_and_whisker	mean	SE	n	n	NA
102	1013	ecology_and_evolution	13	1	Tri-trophic interactions among Fopius arisanus, Tephritid species and host plants suggest apparent competition	research article	results	3	b	y	dot_and_whisker	mean	SE	n	n	NA
102	1014	ecology_and_evolution	13	1	Tri-trophic interactions among Fopius arisanus, Tephritid species and host plants suggest apparent competition	research article	results	4	1	y	dot_and_whisker	mean	SE	n	n	NA
102	1015	ecology_and_evolution	13	1	Tri-trophic interactions among Fopius arisanus, Tephritid species and host plants suggest apparent competition	research article	results	4	2	y	dot_and_whisker	mean	SE	n	n	NA
102	1016	ecology_and_evolution	13	1	Tri-trophic interactions among Fopius arisanus, Tephritid species and host plants suggest apparent competition	research article	results	4	3	y	dot_and_whisker	mean	SE	n	n	NA
